# Supplementary material for: Tetra­ethyl­ammonium tri-μ-phenolato-bis­[tricarbonyl­manganate(I)]
Source: Acta Crystallogr Sect E Struct Rep Online. 2011 Jul 30;67(Pt 8):m1150. doi: 10.1107/S1600536811029266 (PMC3212252; doi:10.1107/S1600536811029266)
Supplement: Supplementary file 1 [file e-67-m1150-sup1.cif]

##############################################################################
#                                                                            #
# This CIF contains the data in a paper accepted for publication in          #
# Acta Crystallographica Section E. It conforms to the requirements of       #
# Notes for Authors for Acta Crystallographica Section E, and has been       #
# peer reviewed under the auspices of the IUCr Commission on Journals.       #
#                                                                            #
# Full details of the Crystallographic Information File format               #
# are given in the paper "The Crystallographic Information File (CIF):       #
# a New Standard Archive File for Crystallography" by S. R. Hall, F. H.      #
# Allen and I. D. Brown [Acta Cryst. (1991), A47, 655-685].                  #
#                                                                            #
# The current version of the core CIF dictionary is obtainable from          #
# ftp://ftp.iucr.org/pub/cif_core.dic.                                       #
#                                                                            #
# Software is freely available for graphical display of the structure(s)     #
# in this CIF. For information consult the CIF software page                 #
# http://www.iucr.org/resources/cif/software.                                #
#                                                                            #
# This file may be used for bona fide research purposes within the           #
# scientific community so long as proper attribution is given to the journal # 
# article from which it was obtained.                                        #
#                                                                            #
##############################################################################
data_I
_audit_creation_method     SHELXL-97
_chemical_name_systematic
;
Tetraethylammonium tri-\m-phenolato-bis[tricarbonylmanganate(I)]
;
_chemical_name_common     ?
_chemical_formula_moiety     'C8 H20 N +, C24 H15 Mn2 O9 -'
_chemical_formula_sum     'C32 H35 Mn2 N O9'
_chemical_formula_iupac     '(C8 H20 N) [Mn2 (C6 H5 O)3 (C O)6]'
_chemical_formula_weight     687.49
_chemical_melting_point     ?
_symmetry_cell_setting     orthorhombic
_symmetry_space_group_name_H-M     'P n a 21'
_symmetry_space_group_name_Hall     'P 2c -2n'
loop_
    _symmetry_equiv_pos_as_xyz
    'x, y, z'
    '-x, -y, z+1/2'
    'x+1/2, -y+1/2, z'
    '-x+1/2, y+1/2, z+1/2'
_cell_length_a     18.6831(4)
_cell_length_b     9.2037(2)
_cell_length_c     18.5999(4)
_cell_angle_alpha     90.00
_cell_angle_beta     90.00
_cell_angle_gamma     90.00
_cell_volume     3198.32(12)
_cell_formula_units_Z     4
_cell_measurement_reflns_used     9989
_cell_measurement_theta_min     3.35
_cell_measurement_theta_max     68.09
_cell_measurement_temperature     100(2)
_exptl_crystal_description     'block'
_exptl_crystal_colour     'brown'
_exptl_crystal_size_max     0.45
_exptl_crystal_size_mid     0.43
_exptl_crystal_size_min     0.30
_exptl_crystal_density_diffrn     1.428
_exptl_crystal_density_meas     ?
_exptl_crystal_density_method     'not measured'
_exptl_crystal_F_000     1424
_exptl_absorpt_coefficient_mu     6.880
_exptl_absorpt_correction_type     numerical
_exptl_absorpt_process_details     '(SADABS; Sheldrick, 2004)'
_exptl_absorpt_correction_T_min     0.1478
_exptl_absorpt_correction_T_max     0.2289
_exptl_special_details     ?
_diffrn_ambient_temperature     100(2)
_diffrn_radiation_type     CuK\a
_diffrn_radiation_wavelength     1.54178
_diffrn_radiation_source     'fine-focus sealed tube'
_diffrn_radiation_monochromator     graphite
_diffrn_measurement_device_type     'Bruker SMART APEXII CCD'
_diffrn_measurement_method     '\w and \y'
_diffrn_detector_area_resol_mean     ?
_diffrn_reflns_number     30613
_diffrn_reflns_av_R_equivalents     0.0586
_diffrn_reflns_av_sigmaI/netI     0.0463
_diffrn_reflns_theta_min     4.73
_diffrn_reflns_theta_max     67.00
_diffrn_reflns_theta_full     67.00
_diffrn_measured_fraction_theta_max     0.989
_diffrn_measured_fraction_theta_full     0.989
_diffrn_reflns_limit_h_min     -22
_diffrn_reflns_limit_h_max     22
_diffrn_reflns_limit_k_min     -10
_diffrn_reflns_limit_k_max     10
_diffrn_reflns_limit_l_min     -19
_diffrn_reflns_limit_l_max     22
_diffrn_standards_number     0
_refine_special_details
;
Refinement of <i>F</i>^2^ against ALL reflections. The weighted <i>R</i>-factor
<i>wR</i> and goodness of fit <i>S</i> are based on <i>F</i>^2^, conventional
<i>R</i>-factors <i>R</i> are based on <i>F</i>, with <i>F</i> set to zero for
negative <i>F</i>^2^. The threshold expression of <i>F</i>^2^ >
\s(<i>F</i>^2^) is used only for calculating <i>R</i>-factors(gt) <i>etc</i>.
and is not relevant to the choice of reflections for refinement.
<i>R</i>-factors based on <i>F</i>^2^ are statistically about twice as large
as those based on <i>F</i>, and <i>R</i>- factors based on ALL data will be
even larger.
;
_reflns_number_total     4817
_reflns_number_gt     4660
_reflns_threshold_expression     I>2\s(I)
_refine_ls_structure_factor_coef     Fsqd
_refine_ls_matrix_type     full
_refine_ls_R_factor_all     0.0341
_refine_ls_R_factor_gt     0.0329
_refine_ls_wR_factor_gt     0.0833
_refine_ls_wR_factor_ref     0.0843
_refine_ls_goodness_of_fit_ref     1.065
_refine_ls_restrained_S_all     1.075
_refine_ls_number_reflns     4817
_refine_ls_number_parameters     402
_refine_ls_number_restraints     19
_refine_ls_hydrogen_treatment     constr
_refine_ls_weighting_scheme     calc
_refine_ls_weighting_details
                 'calc w=1/[\s^2^(Fo^2^)+(0.0591P)^2^] where P=(Fo^2^+2Fc^2^)/3'
_atom_sites_solution_hydrogens     geom
_atom_sites_solution_primary     direct
_atom_sites_solution_secondary     difmap
_refine_ls_shift/su_max     0.001
_refine_ls_shift/su_mean     0.000
_refine_diff_density_max     0.786
_refine_diff_density_min     -0.570
_refine_ls_extinction_method     none
_refine_ls_extinction_coef     ?
_refine_ls_abs_structure_details     'Flack (1983), <b>1874 Friedel pairs</b>'
_refine_ls_abs_structure_Flack     0.051(5)
loop_
    _atom_type_symbol
    _atom_type_description
    _atom_type_scat_dispersion_real
    _atom_type_scat_dispersion_imag
    _atom_type_scat_source
    'C' 'C' 0.0181 0.0091
                         'International Tables Vol C Tables 4.2.6.8 and 6.1.1.4'
    'H' 'H' 0.0000 0.0000
                         'International Tables Vol C Tables 4.2.6.8 and 6.1.1.4'
    'N' 'N' 0.0311 0.0180
                         'International Tables Vol C Tables 4.2.6.8 and 6.1.1.4'
    'O' 'O' 0.0492 0.0322
                         'International Tables Vol C Tables 4.2.6.8 and 6.1.1.4'
    'Mn' 'Mn' -0.5299 2.8052
                         'International Tables Vol C Tables 4.2.6.8 and 6.1.1.4'
_computing_data_collection     'APEX2 (Bruker, 2004)'
_computing_cell_refinement     'SAINT-Plus (Bruker, 2004)'
_computing_data_reduction     'SAINT-Plus (Bruker, 2004)'
_computing_structure_solution     'SHELXS97 (Sheldrick, 2008)'
_computing_structure_refinement     'SHELXL97 (Sheldrick, 2008)'
_computing_molecular_graphics
             'ORTEP-3 (Farrugia, 1997) and Mercury (Macrae <i>et al.</i>, 2006)'
_computing_publication_material     'SHELXL97 (Sheldrick, 2008)'
loop_
    _atom_site_type_symbol
    _atom_site_label
    _atom_site_fract_x
    _atom_site_fract_y
    _atom_site_fract_z
    _atom_site_U_iso_or_equiv
    _atom_site_adp_type
    _atom_site_calc_flag
    _atom_site_refinement_flags
    _atom_site_occupancy
    _atom_site_symmetry_multiplicity
    _atom_site_disorder_assembly
    _atom_site_disorder_group
    Mn Mn1 0.942524(18) 0.23445(4) 0.69042(3) 0.00987(11) Uani d U 1 1 . .
    Mn Mn2 0.864233(19) 0.49426(4) 0.72511(3) 0.00854(11) Uani d U 1 1 . .
    O O1 0.88111(12) -0.0575(2) 0.71027(13) 0.0277(5) Uani d U 1 1 . .
    O O2 1.00084(11) 0.1572(2) 0.54831(12) 0.0255(5) Uani d U 1 1 . .
    O O3 1.07657(10) 0.1197(2) 0.75028(13) 0.0253(5) Uani d U 1 1 . .
    O O4 0.71971(11) 0.5205(2) 0.78704(13) 0.0246(5) Uani d U 1 1 . .
    O O5 0.82718(11) 0.7131(2) 0.61509(12) 0.0197(4) Uani d U 1 1 . .
    O O6 0.90503(11) 0.7115(2) 0.83376(12) 0.0194(4) Uani d U 1 1 . .
    O O7 0.96310(8) 0.45028(19) 0.68333(11) 0.0120(4) Uani d . 1 1 . .
    O O8 0.89854(9) 0.3187(2) 0.78004(11) 0.0139(4) Uani d . 1 1 . .
    O O9 0.85015(9) 0.32527(19) 0.65656(11) 0.0118(4) Uani d . 1 1 . .
    C C1 0.90466(14) 0.0552(3) 0.70182(17) 0.0151(5) Uani d U 1 1 . .
    C C2 0.97751(12) 0.1871(3) 0.60351(16) 0.0134(5) Uani d U 1 1 . .
    C C3 1.02446(13) 0.1687(3) 0.72812(18) 0.0160(5) Uani d U 1 1 . .
    C C4 0.77549(14) 0.5058(3) 0.76187(18) 0.0133(5) Uani d U 1 1 . .
    C C5 0.84219(13) 0.6313(3) 0.65873(15) 0.0114(5) Uani d U 1 1 . .
    C C6 0.89061(13) 0.6281(3) 0.79007(15) 0.0110(5) Uani d U 1 1 . .
    C C7 1.02389(13) 0.5276(3) 0.67916(14) 0.0101(5) Uani d . 1 1 . .
    C C8 1.08961(14) 0.4598(3) 0.66590(16) 0.0156(6) Uani d . 1 1 . .
    H H8 1.0915 0.3575 0.6593 0.019 Uiso calc R 1 1 . .
    C C9 1.15232(15) 0.5415(4) 0.66233(17) 0.0191(6) Uani d . 1 1 . .
    H H9 1.1965 0.4939 0.6531 0.023 Uiso calc R 1 1 . .
    C C10 1.15143(15) 0.6886(3) 0.67177(17) 0.0212(6) Uani d . 1 1 . .
    H H10 1.1947 0.7428 0.6708 0.025 Uiso calc R 1 1 . .
    C C11 1.08608(16) 0.7580(3) 0.68280(19) 0.0196(6) Uani d . 1 1 . .
    H H11 1.0847 0.8606 0.6881 0.024 Uiso calc R 1 1 . .
    C C12 1.02274(13) 0.6785(3) 0.68610(16) 0.0141(5) Uani d . 1 1 . .
    H H12 0.9785 0.7273 0.6931 0.017 Uiso calc R 1 1 . .
    C C13 0.89238(14) 0.2703(3) 0.84769(16) 0.0134(6) Uani d . 1 1 . .
    C C14 0.92658(15) 0.1421(3) 0.86978(17) 0.0186(6) Uani d . 1 1 . .
    H H14 0.9543 0.0884 0.8361 0.022 Uiso calc R 1 1 . .
    C C15 0.92062(16) 0.0925(3) 0.93968(18) 0.0232(6) Uani d . 1 1 . .
    H H15 0.9441 0.0052 0.9532 0.028 Uiso calc R 1 1 . .
    C C16 0.88101(18) 0.1679(3) 0.99032(18) 0.0244(7) Uani d . 1 1 . .
    H H16 0.8772 0.1331 1.0382 0.029 Uiso calc R 1 1 . .
    C C17 0.84700(17) 0.2953(3) 0.96968(17) 0.0209(6) Uani d . 1 1 . .
    H H17 0.8199 0.3487 1.0039 0.025 Uiso calc R 1 1 . .
    C C18 0.85229(14) 0.3455(3) 0.89947(16) 0.0156(6) Uani d . 1 1 . .
    H H18 0.8283 0.4325 0.8862 0.019 Uiso calc R 1 1 . .
    C C19 0.79925(13) 0.2836(3) 0.60953(16) 0.0104(5) Uani d . 1 1 . .
    C C20 0.81015(12) 0.1642(3) 0.56366(16) 0.0137(6) Uani d . 1 1 . .
    H H20 0.8535 0.1106 0.5666 0.016 Uiso calc R 1 1 . .
    C C21 0.75808(14) 0.1237(3) 0.51403(16) 0.0176(6) Uani d . 1 1 . .
    H H21 0.7666 0.0431 0.4833 0.021 Uiso calc R 1 1 . .
    C C22 0.69416(14) 0.1987(4) 0.50854(18) 0.0193(6) Uani d . 1 1 . .
    H H22 0.6588 0.1708 0.4745 0.023 Uiso calc R 1 1 . .
    C C23 0.68308(13) 0.3167(3) 0.55445(17) 0.0175(6) Uani d . 1 1 . .
    H H23 0.6393 0.3689 0.5518 0.021 Uiso calc R 1 1 . .
    C C24 0.73455(14) 0.3590(3) 0.60368(16) 0.0143(5) Uani d . 1 1 . .
    H H24 0.7258 0.4404 0.6339 0.017 Uiso calc R 1 1 . .
    N N1 0.62259(13) 0.0037(2) 0.90791(16) 0.0168(5) Uani d . 1 1 . .
    C C25 0.70244(15) -0.0258(4) 0.91741(19) 0.0243(7) Uani d . 1 1 . .
    H H25A 0.7224 0.0490 0.9500 0.029 Uiso calc R 1 1 . .
    H H25B 0.7082 -0.1212 0.9413 0.029 Uiso calc R 1 1 . .
    C C26 0.74587(17) -0.0265(4) 0.8490(3) 0.0383(9) Uani d . 1 1 . .
    H H26A 0.7438 0.0698 0.8265 0.057 Uiso calc R 1 1 . .
    H H26B 0.7263 -0.0990 0.8158 0.057 Uiso calc R 1 1 . .
    H H26C 0.7957 -0.0506 0.8601 0.057 Uiso calc R 1 1 . .
    C C27 0.58925(14) -0.1050(3) 0.85663(16) 0.0168(6) Uani d . 1 1 . .
    H H27A 0.5380 -0.0803 0.8506 0.020 Uiso calc R 1 1 . .
    H H27B 0.6125 -0.0945 0.8091 0.020 Uiso calc R 1 1 . .
    C C28 0.59471(18) -0.2619(3) 0.87963(19) 0.0251(7) Uani d . 1 1 . .
    H H28A 0.5685 -0.2757 0.9247 0.038 Uiso calc R 1 1 . .
    H H28B 0.6451 -0.2875 0.8868 0.038 Uiso calc R 1 1 . .
    H H28C 0.5741 -0.3243 0.8423 0.038 Uiso calc R 1 1 . .
    C C29 0.58983(18) -0.0064(3) 0.98216(18) 0.0214(7) Uani d . 1 1 . .
    H H29A 0.6006 -0.1036 1.0023 0.026 Uiso calc R 1 1 . .
    H H29B 0.6131 0.0666 1.0135 0.026 Uiso calc R 1 1 . .
    C C30 0.5099(2) 0.0171(4) 0.9847(2) 0.0307(8) Uani d . 1 1 . .
    H H30A 0.4862 -0.0537 0.9534 0.046 Uiso calc R 1 1 . .
    H H30B 0.4988 0.1157 0.9681 0.046 Uiso calc R 1 1 . .
    H H30C 0.4929 0.0048 1.0341 0.046 Uiso calc R 1 1 . .
    C C31 0.61045(16) 0.1516(3) 0.87507(17) 0.0205(6) Uani d . 1 1 . .
    H H31A 0.5585 0.1640 0.8669 0.025 Uiso calc R 1 1 . .
    H H31B 0.6342 0.1539 0.8275 0.025 Uiso calc R 1 1 . .
    C C32 0.6371(2) 0.2799(4) 0.9187(2) 0.0340(9) Uani d . 1 1 . .
    H H32A 0.6888 0.2707 0.9262 0.051 Uiso calc R 1 1 . .
    H H32B 0.6127 0.2817 0.9653 0.051 Uiso calc R 1 1 . .
    H H32C 0.6271 0.3702 0.8927 0.051 Uiso calc R 1 1 . .
loop_
    _atom_site_aniso_label
    _atom_site_aniso_U_11
    _atom_site_aniso_U_22
    _atom_site_aniso_U_33
    _atom_site_aniso_U_12
    _atom_site_aniso_U_13
    _atom_site_aniso_U_23
    Mn1 0.00445(18) 0.0091(2) 0.0160(2) 0.00351(13) -0.00178(18) -0.00336(17)
    Mn2 0.00319(18) 0.0078(2) 0.0146(2) 0.00217(13) 0.00009(17) -0.00081(15)
    O1 0.0346(11) 0.0128(8) 0.0358(15) -0.0038(8) -0.0064(10) 0.0000(9)
    O2 0.0132(9) 0.0400(13) 0.0232(9) 0.0042(9) 0.0009(8) -0.0140(9)
    O3 0.0156(8) 0.0239(11) 0.0364(13) 0.0116(7) -0.0130(9) -0.0079(9)
    O4 0.0079(8) 0.0358(13) 0.0300(14) 0.0031(8) 0.0050(8) -0.0003(9)
    O5 0.0188(10) 0.0174(10) 0.0230(11) 0.0053(8) 0.0002(9) 0.0044(7)
    O6 0.0192(9) 0.0179(10) 0.0211(11) -0.0012(8) 0.0008(9) -0.0062(7)
    O7 0.0040(7) 0.0110(9) 0.0209(11) 0.0000(6) 0.0017(8) -0.0027(8)
    O8 0.0139(8) 0.0117(9) 0.0160(10) 0.0058(7) 0.0018(8) -0.0004(7)
    O9 0.0052(8) 0.0104(9) 0.0198(11) 0.0020(7) -0.0046(7) -0.0042(7)
    C1 0.0124(12) 0.0101(9) 0.0227(15) 0.0045(8) -0.0028(11) -0.0053(11)
    C2 0.0025(11) 0.0164(13) 0.0213(11) 0.0031(10) -0.0014(10) -0.0057(11)
    C3 0.0102(10) 0.0131(13) 0.0249(15) 0.0047(9) -0.0060(10) -0.0064(11)
    C4 0.0063(9) 0.0131(14) 0.0203(16) 0.0024(9) -0.0003(10) 0.0008(10)
    C5 0.0054(11) 0.0101(12) 0.0188(13) 0.0024(9) 0.0024(10) -0.0003(8)
    C6 0.0055(10) 0.0106(13) 0.0170(13) 0.0016(9) -0.0002(10) 0.0003(8)
    C7 0.0066(11) 0.0168(12) 0.0068(13) -0.0014(10) -0.0004(10) -0.0002(10)
    C8 0.0110(13) 0.0190(14) 0.0167(15) 0.0005(11) -0.0013(11) -0.0035(11)
    C9 0.0068(12) 0.0344(17) 0.0160(15) 0.0012(12) 0.0035(11) -0.0031(13)
    C10 0.0102(11) 0.0330(17) 0.0204(16) -0.0083(12) 0.0036(12) -0.0015(12)
    C11 0.0194(14) 0.0174(14) 0.0221(18) -0.0047(10) 0.0044(14) -0.0019(11)
    C12 0.0075(11) 0.0183(13) 0.0165(14) 0.0010(9) 0.0039(11) -0.0007(11)
    C13 0.0109(13) 0.0122(14) 0.0169(15) -0.0022(10) -0.0018(12) -0.0015(10)
    C14 0.0197(13) 0.0147(14) 0.0214(16) 0.0042(11) -0.0005(12) -0.0009(11)
    C15 0.0307(15) 0.0172(15) 0.0216(16) 0.0063(12) -0.0041(14) 0.0053(12)
    C16 0.0328(16) 0.0238(17) 0.0168(15) 0.0005(13) -0.0025(14) 0.0069(12)
    C17 0.0222(14) 0.0193(15) 0.0212(16) -0.0007(12) 0.0021(13) -0.0026(12)
    C18 0.0130(12) 0.0158(14) 0.0179(15) 0.0036(10) -0.0014(11) 0.0000(11)
    C19 0.0029(11) 0.0133(13) 0.0150(14) -0.0030(9) -0.0007(10) 0.0032(10)
    C20 0.0062(11) 0.0155(14) 0.0195(15) -0.0023(9) 0.0007(11) 0.0004(11)
    C21 0.0153(13) 0.0180(14) 0.0195(15) -0.0073(11) -0.0003(12) -0.0015(11)
    C22 0.0105(13) 0.0271(16) 0.0203(16) -0.0091(11) -0.0057(11) 0.0040(12)
    C23 0.0042(11) 0.0205(15) 0.0277(18) -0.0022(10) -0.0043(11) 0.0078(12)
    C24 0.0075(11) 0.0140(13) 0.0213(15) -0.0006(10) 0.0011(11) 0.0016(11)
    N1 0.0099(11) 0.0202(14) 0.0203(14) -0.0005(9) -0.0044(11) 0.0018(9)
    C25 0.0109(14) 0.0270(16) 0.035(2) 0.0028(12) -0.0101(14) 0.0021(13)
    C26 0.0109(15) 0.055(2) 0.049(3) 0.0007(14) -0.0023(16) 0.0094(18)
    C27 0.0106(12) 0.0254(16) 0.0145(15) -0.0006(11) -0.0020(11) -0.0018(11)
    C28 0.0275(16) 0.0240(17) 0.0239(18) -0.0002(12) 0.0005(15) -0.0023(12)
    C29 0.0290(17) 0.0224(17) 0.0129(16) 0.0028(12) -0.0032(14) 0.0020(10)
    C30 0.034(2) 0.035(2) 0.0235(19) 0.0127(15) 0.0101(16) 0.0052(13)
    C31 0.0185(13) 0.0220(16) 0.0210(16) 0.0006(11) -0.0055(13) 0.0064(12)
    C32 0.040(2) 0.0233(18) 0.039(2) -0.0032(14) -0.0147(17) 0.0053(15)
_geom_special_details
;
All e.s.d.'s (except the e.s.d. in the dihedral angle between two l.s. planes)
are estimated using the full covariance matrix. The cell e.s.d.'s are taken
into account individually in the estimation of e.s.d.'s in distances, angles
and torsion angles; correlations between e.s.d.'s in cell parameters are only
used when they are defined by crystal symmetry. An approximate (isotropic)
treatment of cell e.s.d.'s is used for estimating e.s.d.'s involving l.s.
planes.
;
loop_
    _geom_bond_atom_site_label_1
    _geom_bond_atom_site_label_2
    _geom_bond_site_symmetry_2
    _geom_bond_distance
    _geom_bond_publ_flag
    Mn1 C3 . 1.789(3) ?
    Mn1 C2 . 1.797(3) ?
    Mn1 C1 . 1.807(3) ?
    Mn1 O8 . 2.014(2) ?
    Mn1 O9 . 2.0184(18) ?
    Mn1 O7 . 2.0276(18) ?
    Mn1 Mn2 . 2.8765(5) ?
    Mn2 C6 . 1.795(3) ?
    Mn2 C4 . 1.796(3) ?
    Mn2 C5 . 1.812(3) ?
    Mn2 O8 . 2.017(2) ?
    Mn2 O9 . 2.0284(19) ?
    Mn2 O7 . 2.0444(17) ?
    O1 C1 . 1.138(4) ?
    O2 C2 . 1.149(4) ?
    O3 C3 . 1.149(3) ?
    O4 C4 . 1.151(4) ?
    O5 C5 . 1.142(3) ?
    O6 C6 . 1.150(3) ?
    O7 C7 . 1.342(3) ?
    O8 C13 . 1.340(4) ?
    O9 C19 . 1.348(3) ?
    C7 C12 . 1.395(4) ?
    C7 C8 . 1.399(4) ?
    C8 C9 . 1.394(4) ?
    C8 H8 . 0.9500 ?
    C9 C10 . 1.365(5) ?
    C9 H9 . 0.9500 ?
    C10 C11 . 1.393(4) ?
    C10 H10 . 0.9500 ?
    C11 C12 . 1.393(4) ?
    C11 H11 . 0.9500 ?
    C12 H12 . 0.9500 ?
    C13 C14 . 1.404(4) ?
    C13 C18 . 1.403(4) ?
    C14 C15 . 1.382(4) ?
    C14 H14 . 0.9500 ?
    C15 C16 . 1.384(5) ?
    C15 H15 . 0.9500 ?
    C16 C17 . 1.388(5) ?
    C16 H16 . 0.9500 ?
    C17 C18 . 1.389(4) ?
    C17 H17 . 0.9500 ?
    C18 H18 . 0.9500 ?
    C19 C24 . 1.398(4) ?
    C19 C20 . 1.406(4) ?
    C20 C21 . 1.392(4) ?
    C20 H20 . 0.9500 ?
    C21 C22 . 1.383(4) ?
    C21 H21 . 0.9500 ?
    C22 C23 . 1.397(5) ?
    C22 H22 . 0.9500 ?
    C23 C24 . 1.384(4) ?
    C23 H23 . 0.9500 ?
    C24 H24 . 0.9500 ?
    N1 C31 . 1.509(4) ?
    N1 C29 . 1.514(4) ?
    N1 C27 . 1.516(4) ?
    N1 C25 . 1.526(4) ?
    C25 C26 . 1.510(6) ?
    C25 H25A . 0.9900 ?
    C25 H25B . 0.9900 ?
    C26 H26A . 0.9800 ?
    C26 H26B . 0.9800 ?
    C26 H26C . 0.9800 ?
    C27 C28 . 1.509(4) ?
    C27 H27A . 0.9900 ?
    C27 H27B . 0.9900 ?
    C28 H28A . 0.9800 ?
    C28 H28B . 0.9800 ?
    C28 H28C . 0.9800 ?
    C29 C30 . 1.509(5) ?
    C29 H29A . 0.9900 ?
    C29 H29B . 0.9900 ?
    C30 H30A . 0.9800 ?
    C30 H30B . 0.9800 ?
    C30 H30C . 0.9800 ?
    C31 C32 . 1.517(5) ?
    C31 H31A . 0.9900 ?
    C31 H31B . 0.9900 ?
    C32 H32A . 0.9800 ?
    C32 H32B . 0.9800 ?
    C32 H32C . 0.9800 ?
loop_
    _geom_angle_atom_site_label_1
    _geom_angle_atom_site_label_2
    _geom_angle_atom_site_label_3
    _geom_angle_site_symmetry_1
    _geom_angle_site_symmetry_3
    _geom_angle
    _geom_angle_publ_flag
    C3 Mn1 C2 . . 87.67(13) ?
    C3 Mn1 C1 . . 88.86(12) ?
    C2 Mn1 C1 . . 91.51(13) ?
    C3 Mn1 O8 . . 98.90(12) ?
    C2 Mn1 O8 . . 170.52(11) ?
    C1 Mn1 O8 . . 95.42(11) ?
    C3 Mn1 O9 . . 173.68(11) ?
    C2 Mn1 O9 . . 97.52(10) ?
    C1 Mn1 O9 . . 94.59(10) ?
    O8 Mn1 O9 . . 75.52(8) ?
    C3 Mn1 O7 . . 101.23(10) ?
    C2 Mn1 O7 . . 96.34(11) ?
    C1 Mn1 O7 . . 167.43(9) ?
    O8 Mn1 O7 . . 75.76(8) ?
    O9 Mn1 O7 . . 74.70(7) ?
    C3 Mn1 Mn2 . . 128.92(9) ?
    C2 Mn1 Mn2 . . 126.05(9) ?
    C1 Mn1 Mn2 . . 122.23(8) ?
    O8 Mn1 Mn2 . . 44.50(6) ?
    O9 Mn1 Mn2 . . 44.84(5) ?
    O7 Mn1 Mn2 . . 45.30(5) ?
    C6 Mn2 C4 . . 87.53(12) ?
    C6 Mn2 C5 . . 92.48(12) ?
    C4 Mn2 C5 . . 90.49(12) ?
    C6 Mn2 O8 . . 96.99(10) ?
    C4 Mn2 O8 . . 98.50(10) ?
    C5 Mn2 O8 . . 167.19(10) ?
    C6 Mn2 O9 . . 170.16(9) ?
    C4 Mn2 O9 . . 99.48(10) ?
    C5 Mn2 O9 . . 94.35(11) ?
    O8 Mn2 O9 . . 75.24(8) ?
    C6 Mn2 O7 . . 98.26(10) ?
    C4 Mn2 O7 . . 171.95(10) ?
    C5 Mn2 O7 . . 94.83(10) ?
    O8 Mn2 O7 . . 75.33(7) ?
    O9 Mn2 O7 . . 74.12(7) ?
    C6 Mn2 Mn1 . . 125.60(8) ?
    C4 Mn2 Mn1 . . 127.13(8) ?
    C5 Mn2 Mn1 . . 122.77(9) ?
    O8 Mn2 Mn1 . . 44.42(6) ?
    O9 Mn2 Mn1 . . 44.56(5) ?
    O7 Mn2 Mn1 . . 44.82(5) ?
    C7 O7 Mn1 . . 133.11(15) ?
    C7 O7 Mn2 . . 132.96(16) ?
    Mn1 O7 Mn2 . . 89.89(7) ?
    C13 O8 Mn1 . . 133.21(17) ?
    C13 O8 Mn2 . . 135.63(17) ?
    Mn1 O8 Mn2 . . 91.07(9) ?
    C19 O9 Mn1 . . 133.46(16) ?
    C19 O9 Mn2 . . 135.87(16) ?
    Mn1 O9 Mn2 . . 90.60(8) ?
    O1 C1 Mn1 . . 178.8(3) ?
    O2 C2 Mn1 . . 179.0(2) ?
    O3 C3 Mn1 . . 176.3(2) ?
    O4 C4 Mn2 . . 176.2(3) ?
    O5 C5 Mn2 . . 177.1(2) ?
    O6 C6 Mn2 . . 176.8(2) ?
    O7 C7 C12 . . 120.6(2) ?
    O7 C7 C8 . . 121.1(2) ?
    C12 C7 C8 . . 118.3(2) ?
    C9 C8 C7 . . 120.4(3) ?
    C9 C8 H8 . . 119.8 ?
    C7 C8 H8 . . 119.8 ?
    C10 C9 C8 . . 121.2(3) ?
    C10 C9 H9 . . 119.4 ?
    C8 C9 H9 . . 119.4 ?
    C9 C10 C11 . . 119.0(3) ?
    C9 C10 H10 . . 120.5 ?
    C11 C10 H10 . . 120.5 ?
    C12 C11 C10 . . 120.7(3) ?
    C12 C11 H11 . . 119.7 ?
    C10 C11 H11 . . 119.7 ?
    C11 C12 C7 . . 120.4(2) ?
    C11 C12 H12 . . 119.8 ?
    C7 C12 H12 . . 119.8 ?
    O8 C13 C14 . . 121.0(3) ?
    O8 C13 C18 . . 121.8(2) ?
    C14 C13 C18 . . 117.2(3) ?
    C15 C14 C13 . . 121.1(3) ?
    C15 C14 H14 . . 119.5 ?
    C13 C14 H14 . . 119.5 ?
    C14 C15 C16 . . 121.2(3) ?
    C14 C15 H15 . . 119.4 ?
    C16 C15 H15 . . 119.4 ?
    C15 C16 C17 . . 118.7(3) ?
    C15 C16 H16 . . 120.7 ?
    C17 C16 H16 . . 120.7 ?
    C18 C17 C16 . . 120.6(3) ?
    C18 C17 H17 . . 119.7 ?
    C16 C17 H17 . . 119.7 ?
    C17 C18 C13 . . 121.3(3) ?
    C17 C18 H18 . . 119.3 ?
    C13 C18 H18 . . 119.3 ?
    O9 C19 C24 . . 121.3(2) ?
    O9 C19 C20 . . 120.9(2) ?
    C24 C19 C20 . . 117.8(2) ?
    C21 C20 C19 . . 120.7(2) ?
    C21 C20 H20 . . 119.7 ?
    C19 C20 H20 . . 119.7 ?
    C22 C21 C20 . . 121.3(3) ?
    C22 C21 H21 . . 119.4 ?
    C20 C21 H21 . . 119.4 ?
    C21 C22 C23 . . 118.1(3) ?
    C21 C22 H22 . . 121.0 ?
    C23 C22 H22 . . 121.0 ?
    C24 C23 C22 . . 121.4(2) ?
    C24 C23 H23 . . 119.3 ?
    C22 C23 H23 . . 119.3 ?
    C23 C24 C19 . . 120.8(3) ?
    C23 C24 H24 . . 119.6 ?
    C19 C24 H24 . . 119.6 ?
    C31 N1 C29 . . 111.4(2) ?
    C31 N1 C27 . . 106.2(2) ?
    C29 N1 C27 . . 111.5(2) ?
    C31 N1 C25 . . 110.7(2) ?
    C29 N1 C25 . . 106.2(2) ?
    C27 N1 C25 . . 110.9(2) ?
    C26 C25 N1 . . 115.4(3) ?
    C26 C25 H25A . . 108.4 ?
    N1 C25 H25A . . 108.4 ?
    C26 C25 H25B . . 108.4 ?
    N1 C25 H25B . . 108.4 ?
    H25A C25 H25B . . 107.5 ?
    C25 C26 H26A . . 109.5 ?
    C25 C26 H26B . . 109.5 ?
    H26A C26 H26B . . 109.5 ?
    C25 C26 H26C . . 109.5 ?
    H26A C26 H26C . . 109.5 ?
    H26B C26 H26C . . 109.5 ?
    C28 C27 N1 . . 115.2(2) ?
    C28 C27 H27A . . 108.5 ?
    N1 C27 H27A . . 108.5 ?
    C28 C27 H27B . . 108.5 ?
    N1 C27 H27B . . 108.5 ?
    H27A C27 H27B . . 107.5 ?
    C27 C28 H28A . . 109.5 ?
    C27 C28 H28B . . 109.5 ?
    H28A C28 H28B . . 109.5 ?
    C27 C28 H28C . . 109.5 ?
    H28A C28 H28C . . 109.5 ?
    H28B C28 H28C . . 109.5 ?
    C30 C29 N1 . . 114.8(3) ?
    C30 C29 H29A . . 108.6 ?
    N1 C29 H29A . . 108.6 ?
    C30 C29 H29B . . 108.6 ?
    N1 C29 H29B . . 108.6 ?
    H29A C29 H29B . . 107.5 ?
    C29 C30 H30A . . 109.5 ?
    C29 C30 H30B . . 109.5 ?
    H30A C30 H30B . . 109.5 ?
    C29 C30 H30C . . 109.5 ?
    H30A C30 H30C . . 109.5 ?
    H30B C30 H30C . . 109.5 ?
    N1 C31 C32 . . 115.9(3) ?
    N1 C31 H31A . . 108.3 ?
    C32 C31 H31A . . 108.3 ?
    N1 C31 H31B . . 108.3 ?
    C32 C31 H31B . . 108.3 ?
    H31A C31 H31B . . 107.4 ?
    C31 C32 H32A . . 109.5 ?
    C31 C32 H32B . . 109.5 ?
    H32A C32 H32B . . 109.5 ?
    C31 C32 H32C . . 109.5 ?
    H32A C32 H32C . . 109.5 ?
    H32B C32 H32C . . 109.5 ?
loop_
    _geom_torsion_atom_site_label_1
    _geom_torsion_atom_site_label_2
    _geom_torsion_atom_site_label_3
    _geom_torsion_atom_site_label_4
    _geom_torsion_site_symmetry_1
    _geom_torsion_site_symmetry_2
    _geom_torsion_site_symmetry_3
    _geom_torsion_site_symmetry_4
    _geom_torsion
    _geom_torsion_publ_flag
    C3 Mn1 Mn2 C6 . . . . 1.44(17) ?
    C2 Mn1 Mn2 C6 . . . . -120.10(14) ?
    C1 Mn1 Mn2 C6 . . . . 120.06(16) ?
    O8 Mn1 Mn2 C6 . . . . 58.90(13) ?
    O9 Mn1 Mn2 C6 . . . . -179.94(14) ?
    O7 Mn1 Mn2 C6 . . . . -61.99(13) ?
    C3 Mn1 Mn2 C4 . . . . -116.94(19) ?
    C2 Mn1 Mn2 C4 . . . . 121.51(16) ?
    C1 Mn1 Mn2 C4 . . . . 1.68(18) ?
    O8 Mn1 Mn2 C4 . . . . -59.49(15) ?
    O9 Mn1 Mn2 C4 . . . . 61.67(15) ?
    O7 Mn1 Mn2 C4 . . . . 179.62(16) ?
    C3 Mn1 Mn2 C5 . . . . 123.05(16) ?
    C2 Mn1 Mn2 C5 . . . . 1.50(14) ?
    C1 Mn1 Mn2 C5 . . . . -118.33(15) ?
    O8 Mn1 Mn2 C5 . . . . -179.49(12) ?
    O9 Mn1 Mn2 C5 . . . . -58.33(13) ?
    O7 Mn1 Mn2 C5 . . . . 59.62(13) ?
    C3 Mn1 Mn2 O8 . . . . -57.46(15) ?
    C2 Mn1 Mn2 O8 . . . . -179.00(12) ?
    C1 Mn1 Mn2 O8 . . . . 61.16(14) ?
    O9 Mn1 Mn2 O8 . . . . 121.16(11) ?
    O7 Mn1 Mn2 O8 . . . . -120.89(11) ?
    C3 Mn1 Mn2 O9 . . . . -178.62(16) ?
    C2 Mn1 Mn2 O9 . . . . 59.84(12) ?
    C1 Mn1 Mn2 O9 . . . . -60.00(14) ?
    O8 Mn1 Mn2 O9 . . . . -121.16(11) ?
    O7 Mn1 Mn2 O9 . . . . 117.95(12) ?
    C3 Mn1 Mn2 O7 . . . . 63.43(15) ?
    C2 Mn1 Mn2 O7 . . . . -58.11(13) ?
    C1 Mn1 Mn2 O7 . . . . -177.95(15) ?
    O8 Mn1 Mn2 O7 . . . . 120.89(11) ?
    O9 Mn1 Mn2 O7 . . . . -117.95(12) ?
    C3 Mn1 O7 C7 . . . . 23.9(3) ?
    C2 Mn1 O7 C7 . . . . -65.0(2) ?
    C1 Mn1 O7 C7 . . . . 166.7(5) ?
    O8 Mn1 O7 C7 . . . . 120.3(2) ?
    O9 Mn1 O7 C7 . . . . -161.1(2) ?
    Mn2 Mn1 O7 C7 . . . . 158.7(3) ?
    C3 Mn1 O7 Mn2 . . . . -134.81(11) ?
    C2 Mn1 O7 Mn2 . . . . 136.31(10) ?
    C1 Mn1 O7 Mn2 . . . . 8.0(6) ?
    O8 Mn1 O7 Mn2 . . . . -38.36(8) ?
    O9 Mn1 O7 Mn2 . . . . 40.22(8) ?
    C6 Mn2 O7 C7 . . . . -25.2(3) ?
    C5 Mn2 O7 C7 . . . . 68.0(2) ?
    O8 Mn2 O7 C7 . . . . -120.3(2) ?
    O9 Mn2 O7 C7 . . . . 161.2(2) ?
    Mn1 Mn2 O7 C7 . . . . -158.7(3) ?
    C6 Mn2 O7 Mn1 . . . . 133.50(10) ?
    C5 Mn2 O7 Mn1 . . . . -133.28(10) ?
    O8 Mn2 O7 Mn1 . . . . 38.38(8) ?
    O9 Mn2 O7 Mn1 . . . . -40.12(8) ?
    C3 Mn1 O8 C13 . . . . -44.6(2) ?
    C1 Mn1 O8 C13 . . . . 45.1(2) ?
    O9 Mn1 O8 C13 . . . . 138.5(2) ?
    O7 Mn1 O8 C13 . . . . -144.0(2) ?
    Mn2 Mn1 O8 C13 . . . . 177.0(3) ?
    C3 Mn1 O8 Mn2 . . . . 138.41(10) ?
    C1 Mn1 O8 Mn2 . . . . -131.90(10) ?
    O9 Mn1 O8 Mn2 . . . . -38.55(7) ?
    O7 Mn1 O8 Mn2 . . . . 39.00(7) ?
    C6 Mn2 O8 C13 . . . . 47.6(3) ?
    C4 Mn2 O8 C13 . . . . -40.9(3) ?
    C5 Mn2 O8 C13 . . . . -175.0(4) ?
    O9 Mn2 O8 C13 . . . . -138.5(2) ?
    O7 Mn2 O8 C13 . . . . 144.4(3) ?
    Mn1 Mn2 O8 C13 . . . . -176.9(3) ?
    C6 Mn2 O8 Mn1 . . . . -135.45(9) ?
    C4 Mn2 O8 Mn1 . . . . 136.02(11) ?
    C5 Mn2 O8 Mn1 . . . . 1.9(5) ?
    O9 Mn2 O8 Mn1 . . . . 38.38(7) ?
    O7 Mn2 O8 Mn1 . . . . -38.70(7) ?
    C2 Mn1 O9 C19 . . . . 47.5(3) ?
    C1 Mn1 O9 C19 . . . . -44.6(3) ?
    O8 Mn1 O9 C19 . . . . -139.1(2) ?
    O7 Mn1 O9 C19 . . . . 142.1(2) ?
    Mn2 Mn1 O9 C19 . . . . -177.3(3) ?
    C2 Mn1 O9 Mn2 . . . . -135.16(10) ?
    C1 Mn1 O9 Mn2 . . . . 132.70(11) ?
    O8 Mn1 O9 Mn2 . . . . 38.28(7) ?
    O7 Mn1 O9 Mn2 . . . . -40.61(8) ?
    C4 Mn2 O9 C19 . . . . 42.6(3) ?
    C5 Mn2 O9 C19 . . . . -48.6(3) ?
    O8 Mn2 O9 C19 . . . . 138.9(3) ?
    O7 Mn2 O9 C19 . . . . -142.4(3) ?
    Mn1 Mn2 O9 C19 . . . . 177.2(3) ?
    C4 Mn2 O9 Mn1 . . . . -134.64(11) ?
    C5 Mn2 O9 Mn1 . . . . 134.13(9) ?
    O8 Mn2 O9 Mn1 . . . . -38.27(7) ?
    O7 Mn2 O9 Mn1 . . . . 40.34(7) ?
    Mn1 O7 C7 C12 . . . . -169.8(2) ?
    Mn2 O7 C7 C12 . . . . -19.6(4) ?
    Mn1 O7 C7 C8 . . . . 11.9(4) ?
    Mn2 O7 C7 C8 . . . . 162.1(2) ?
    O7 C7 C8 C9 . . . . -179.5(3) ?
    C12 C7 C8 C9 . . . . 2.2(4) ?
    C7 C8 C9 C10 . . . . 0.2(5) ?
    C8 C9 C10 C11 . . . . -2.1(5) ?
    C9 C10 C11 C12 . . . . 1.7(5) ?
    C10 C11 C12 C7 . . . . 0.7(5) ?
    O7 C7 C12 C11 . . . . 179.0(3) ?
    C8 C7 C12 C11 . . . . -2.6(4) ?
    Mn1 O8 C13 C14 . . . . 7.0(4) ?
    Mn2 O8 C13 C14 . . . . -177.19(19) ?
    Mn1 O8 C13 C18 . . . . -173.50(19) ?
    Mn2 O8 C13 C18 . . . . 2.3(4) ?
    O8 C13 C14 C15 . . . . 179.6(3) ?
    C18 C13 C14 C15 . . . . 0.1(4) ?
    C13 C14 C15 C16 . . . . -0.3(5) ?
    C14 C15 C16 C17 . . . . 0.0(5) ?
    C15 C16 C17 C18 . . . . 0.4(5) ?
    C16 C17 C18 C13 . . . . -0.6(5) ?
    O8 C13 C18 C17 . . . . -179.2(3) ?
    C14 C13 C18 C17 . . . . 0.3(4) ?
    Mn1 O9 C19 C24 . . . . 170.61(19) ?
    Mn2 O9 C19 C24 . . . . -5.6(4) ?
    Mn1 O9 C19 C20 . . . . -10.7(4) ?
    Mn2 O9 C19 C20 . . . . 173.16(19) ?
    O9 C19 C20 C21 . . . . -178.5(2) ?
    C24 C19 C20 C21 . . . . 0.3(4) ?
    C19 C20 C21 C22 . . . . -0.4(4) ?
    C20 C21 C22 C23 . . . . -0.1(4) ?
    C21 C22 C23 C24 . . . . 0.6(4) ?
    C22 C23 C24 C19 . . . . -0.7(4) ?
    O9 C19 C24 C23 . . . . 179.0(2) ?
    C20 C19 C24 C23 . . . . 0.2(4) ?
    C31 N1 C25 C26 . . . . -61.1(4) ?
    C29 N1 C25 C26 . . . . 177.9(3) ?
    C27 N1 C25 C26 . . . . 56.5(4) ?
    C31 N1 C27 C28 . . . . -179.5(2) ?
    C29 N1 C27 C28 . . . . -58.0(3) ?
    C25 N1 C27 C28 . . . . 60.2(3) ?
    C31 N1 C29 C30 . . . . 60.3(3) ?
    C27 N1 C29 C30 . . . . -58.1(3) ?
    C25 N1 C29 C30 . . . . -179.0(3) ?
    C29 N1 C31 C32 . . . . 56.2(3) ?
    C27 N1 C31 C32 . . . . 177.8(3) ?
    C25 N1 C31 C32 . . . . -61.7(4) ?
_iucr_refine_instructions_details
;
TITL Pna21 in Pna2(1)
CELL 1.54178  18.6831   9.2037  18.5999  90.000  90.000  90.000
ZERR    4.00   0.0004   0.0002   0.0004   0.000   0.000   0.000
LATT -1
SYMM -X, -Y, 0.5+Z
SYMM 0.5+X, 0.5-Y, Z
SYMM 0.5-X, 0.5+Y, 0.5+Z
SFAC C  H  N  O  Mn
UNIT 128  140  4  36  8
OMIT -2 134
L.S. 20
ACTA
BOND $H
FMAP 2
PLAN 3
SIZE 0.304 0.43 0.45
TWIN
CONF
DELU 0.001 Mn1 C1 O1
DELU 0.001 Mn1 C2 O2
DELU 0.001 Mn1 C3 O3
DELU 0.001 Mn2 C4 O4
DELU 0.001 Mn2 C5 O5
DELU 0.001 Mn2 C6 O6
WGHT   0.059100   0.000000
BASF   0.05142
FVAR 0.124560
TEMP -173.000
MOLE 1
Mn1    5   0.942516   0.234477   0.690413  11.000000   0.004430 =
           0.009140   0.015840  -0.003350  -0.001750   0.003470
Mn2    5   0.864250   0.494246   0.725118  11.000000   0.003160 =
           0.007700   0.014470  -0.000780   0.000020   0.002230
O1     4   0.881051  -0.057617   0.710263  11.000000   0.034260 =
           0.011800   0.036320   0.000270  -0.006450  -0.004340
O2     4   1.000920   0.157165   0.548231  11.000000   0.013330 =
           0.040360   0.022200  -0.014660   0.001390   0.004400
O3     4   1.076598   0.119665   0.750266  11.000000   0.013640 =
           0.024180   0.036850  -0.007250  -0.013600   0.012530
O4     4   0.719717   0.520452   0.787071  11.000000   0.007180 =
           0.035580   0.030530  -0.000570   0.004790   0.003270
O5     4   0.827188   0.713152   0.615069  11.000000   0.018010 =
           0.018020   0.023620   0.003440   0.000430   0.004980
O6     4   0.905050   0.711597   0.833756  11.000000   0.019600 =
           0.017830   0.020990  -0.006190   0.000910  -0.001320
O7     4   0.963095   0.450223   0.683371  11.000000   0.003790 =
           0.010470   0.020810  -0.002380   0.002330  -0.000070
O8     4   0.898542   0.318559   0.780042  11.000000   0.013330 =
           0.011850   0.016020  -0.000400   0.001570   0.006240
O9     4   0.850161   0.325353   0.656498  11.000000   0.004730 =
           0.010330   0.020160  -0.004260  -0.004230   0.002200
C1     1   0.904588   0.055107   0.701821  11.000000   0.012340 =
           0.016230   0.020300  -0.006750  -0.003920   0.007860
C2     1   0.977511   0.187101   0.603554  11.000000   0.002330 =
           0.014440   0.029250  -0.004380  -0.005280   0.002720
C3     1   1.024464   0.168750   0.728120  11.000000   0.015370 =
           0.012190   0.024470  -0.008210  -0.001550   0.001780
C4     1   0.775526   0.505771   0.761881  11.000000   0.012240 =
           0.011220   0.021130   0.001130  -0.004940   0.002130
C5     1   0.842148   0.631254   0.658672  11.000000   0.005010 =
           0.010770   0.020770  -0.002670   0.002720   0.002290
C6     1   0.890611   0.628038   0.790074  11.000000   0.005340 =
           0.012600   0.018910   0.003500   0.001040   0.003110
C7     1   1.023878   0.527527   0.679169  11.000000   0.006130 =
           0.016690   0.007350  -0.000190  -0.000370  -0.001240
C8     1   1.089642   0.459757   0.665932  11.000000   0.010630 =
           0.019070   0.016910  -0.003330  -0.000990   0.000780
AFIX 43
H8     2   1.091552   0.357476   0.659331  11.000000  -1.200000
AFIX 0
C9     1   1.152321   0.541488   0.662384  11.000000   0.006430 =
           0.034750   0.016100  -0.003410   0.003490   0.001600
AFIX 43
H9     2   1.196522   0.493960   0.653203  11.000000  -1.200000
AFIX 0
C10    1   1.151418   0.688670   0.671858  11.000000   0.010650 =
           0.032640   0.019760  -0.001720   0.003850  -0.008350
AFIX 43
H10    2   1.194697   0.742828   0.670985  11.000000  -1.200000
AFIX 0
C11    1   1.086069   0.758148   0.682818  11.000000   0.019200 =
           0.017850   0.022030  -0.002380   0.003920  -0.005120
AFIX 43
H11    2   1.084681   0.860784   0.688058  11.000000  -1.200000
AFIX 0
C12    1   1.022762   0.678548   0.686164  11.000000   0.008000 =
           0.017990   0.016470  -0.000950   0.003550   0.001280
AFIX 43
H12    2   0.978514   0.727343   0.693255  11.000000  -1.200000
AFIX 0
C13    1   0.892429   0.270352   0.847686  11.000000   0.010970 =
           0.012030   0.017070  -0.001340  -0.001920  -0.002360
C14    1   0.926592   0.142028   0.869789  11.000000   0.019400 =
           0.014730   0.021720  -0.001690  -0.000680   0.004290
AFIX 43
H14    2   0.954265   0.088354   0.836164  11.000000  -1.200000
AFIX 0
C15    1   0.920599   0.092548   0.939701  11.000000   0.031250 =
           0.016780   0.021530   0.005080  -0.003710   0.006110
AFIX 43
H15    2   0.944061   0.005148   0.953226  11.000000  -1.200000
AFIX 0
C16    1   0.881059   0.167957   0.990356  11.000000   0.032610 =
           0.023760   0.017610   0.006630  -0.002630   0.000730
AFIX 43
H16    2   0.877286   0.133245   1.038307  11.000000  -1.200000
AFIX 0
C17    1   0.847015   0.295373   0.969678  11.000000   0.021710 =
           0.018890   0.021730  -0.003050   0.001570  -0.000450
AFIX 43
H17    2   0.819888   0.348732   1.003871  11.000000  -1.200000
AFIX 0
C18    1   0.852257   0.345427   0.899567  11.000000   0.013320 =
           0.016130   0.017290   0.000000  -0.001460   0.003340
AFIX 43
H18    2   0.828172   0.432321   0.886352  11.000000  -1.200000
AFIX 0
C19    1   0.799318   0.283493   0.609514  11.000000   0.003400 =
           0.013380   0.015100   0.002960  -0.001270  -0.002790
C20    1   0.810117   0.164148   0.563650  11.000000   0.006190 =
           0.015880   0.019130   0.000400   0.000700  -0.002310
AFIX 43
H20    2   0.853440   0.110438   0.566599  11.000000  -1.200000
AFIX 0
C21    1   0.758086   0.123679   0.513940  11.000000   0.015020 =
           0.018390   0.018830  -0.001670  -0.000200  -0.007280
AFIX 43
H21    2   0.766625   0.043096   0.483196  11.000000  -1.200000
AFIX 0
C22    1   0.694180   0.198766   0.508542  11.000000   0.010940 =
           0.027220   0.019900   0.003670  -0.006000  -0.009190
AFIX 43
H22    2   0.658834   0.170916   0.474508  11.000000  -1.200000
AFIX 0
C23    1   0.683029   0.316609   0.554474  11.000000   0.003910 =
           0.020510   0.027190   0.007650  -0.004240  -0.002060
AFIX 43
H23    2   0.639217   0.368740   0.551913  11.000000  -1.200000
AFIX 0
C24    1   0.734579   0.358979   0.603685  11.000000   0.007750 =
           0.014340   0.020440   0.001230   0.001190  -0.000240
AFIX 43
H24    2   0.725875   0.440343   0.633874  11.000000  -1.200000
AFIX 0
MOLE 2
N1     3   0.622614   0.003715   0.907822  11.000000   0.010150 =
           0.021020   0.019330   0.001890  -0.004760  -0.000340
C25    1   0.702461  -0.025742   0.917430  11.000000   0.011260 =
           0.026850   0.034160   0.002280  -0.009930   0.002900
AFIX 23
H25A   2   0.722451   0.049086   0.949970  11.000000  -1.200000
H25B   2   0.708241  -0.121094   0.941370  11.000000  -1.200000
AFIX 0
C26    1   0.745830  -0.026532   0.848957  11.000000   0.011510 =
           0.055210   0.048720   0.009460  -0.001930   0.000320
AFIX 137
H26A   2   0.743948   0.069872   0.826666  11.000000  -1.500000
H26B   2   0.726056  -0.098724   0.815709  11.000000  -1.500000
H26C   2   0.795642  -0.051258   0.860044  11.000000  -1.500000
AFIX 0
C27    1   0.589224  -0.105045   0.856644  11.000000   0.010400 =
           0.024850   0.014550  -0.001600  -0.002130  -0.000810
AFIX 23
H27A   2   0.537999  -0.080338   0.850646  11.000000  -1.200000
H27B   2   0.612445  -0.094632   0.809079  11.000000  -1.200000
AFIX 0
C28    1   0.594679  -0.261937   0.879711  11.000000   0.028190 =
           0.023450   0.024100  -0.002700   0.000870  -0.000050
AFIX 137
H28A   2   0.568127  -0.275884   0.924623  11.000000  -1.500000
H28B   2   0.645068  -0.287312   0.887235  11.000000  -1.500000
H28C   2   0.574382  -0.324452   0.842247  11.000000  -1.500000
AFIX 0
C29    1   0.589810  -0.006437   0.982102  11.000000   0.028430 =
           0.022250   0.013780   0.001910  -0.003650   0.002830
AFIX 23
H29A   2   0.600598  -0.103586   1.002219  11.000000  -1.200000
H29B   2   0.613032   0.066595   1.013454  11.000000  -1.200000
AFIX 0
C30    1   0.509885   0.016934   0.984668  11.000000   0.033470 =
           0.034530   0.023930   0.005140   0.009630   0.012900
AFIX 137
H30A   2   0.486171  -0.054215   0.953537  11.000000  -1.500000
H30B   2   0.498660   0.115317   0.967965  11.000000  -1.500000
H30C   2   0.492931   0.004875   1.034171  11.000000  -1.500000
AFIX 0
C31    1   0.610450   0.151521   0.875023  11.000000   0.018520 =
           0.021780   0.021610   0.006290  -0.005900   0.000450
AFIX 23
H31A   2   0.558451   0.163941   0.866830  11.000000  -1.200000
H31B   2   0.634179   0.153931   0.827448  11.000000  -1.200000
AFIX 0
C32    1   0.637103   0.279967   0.918742  11.000000   0.040390 =
           0.022830   0.038370   0.005310  -0.014970  -0.003270
AFIX 137
H32A   2   0.688895   0.271317   0.925909  11.000000  -1.500000
H32B   2   0.613021   0.281096   0.965546  11.000000  -1.500000
H32C   2   0.626592   0.370365   0.892980  11.000000  -1.500000
AFIX
HKLF 4
END
Q1     1   0.949800   0.347600   0.690900  11.000000   0.050000 0.790000
Q2     1   0.863000   0.603500   0.725700  11.000000   0.050000 0.760000
Q3     1   0.944900   0.125900   0.691100  11.000000   0.050000 0.700000
HKLF 4
REM  Pna21 in Pna2(1)
REM R1=  0.0325 for   4660 Fo > 4sig(Fo)  and  0.0337 for all   4817 data
REM    402 parameters refined using      1 restraints
;
data_global
_journal_date_recd_electronic     2011-07-15
_journal_date_accepted     2011-07-19
_journal_name_full     'Acta Crystallographica, Section E'
_journal_year     2011
_journal_volume     67
_journal_issue      8
_journal_page_first     m1150
_journal_page_last     m1150
_journal_paper_category     QM
_journal_coeditor_code     BG2415
_publ_contact_author_name     'Timothy J. McNeese'
_publ_contact_author_address
;
Department of Chemistry
Loyola University Maryland
4501 N. Charles Street
Baltimore, MD 21210-2699, USA
;
_publ_contact_author_email     'tmcneese@loyola.edu'
_publ_contact_author_fax     '410-617-2803'
_publ_contact_author_phone     '410-617-2237'
_publ_section_title
;
Tetraethylammonium tri-\m-phenolato-bis[tricarbonylmanganate(I)]
;
loop_
    _publ_author_name
    _publ_author_footnote
    _publ_author_address
    'McNeese, Timothy J.' ?
;
Department of Chemistry
Loyola University Maryland
4501 N. Charles Street
Baltimore, MD 21210-2699, USA
;
    'Pike, Robert D.' .
;
Department of Chemistry
College of William and Mary
PO Box 8795
Williamsburg, VA 23187-8795, USA
;
