# Supplementary material for: Tetra­ethyl­ammonium tri-μ-phenolato-bis­[tricarbonyl­manganate(I)]
Source: Acta Crystallogr Sect E Struct Rep Online. 2011 Jul 30;67(Pt 8):m1150. doi: 10.1107/S1600536811029266 (PMC3212252; doi:10.1107/S1600536811029266)
Supplement: Supplementary file 2 [file e-67-m1150-Isup2.hkl]

#
# h,k,l, Fc-squared, Fo-squared, sigma(Fo-squared) and status flag
#
data_I
_shelx_title ' Pna21 in Pna2(1)'
_shelx_refln_list_code          4
_shelx_F_calc_maximum      264.56
_exptl_crystal_F_000      1424.00
_reflns_d_resolution_high  0.8375
 
loop_
 _symmetry_equiv_pos_as_xyz
 'x, y, z'
 '-x, -y, z+1/2'
 'x+1/2, -y+1/2, z'
 '-x+1/2, y+1/2, z+1/2'
 
_cell_length_a    18.6831
_cell_length_b     9.2037
_cell_length_c    18.5999
_cell_angle_alpha  90.000
_cell_angle_beta   90.000
_cell_angle_gamma  90.000
 
_shelx_F_squared_multiplier     1.000
 
loop_
 _refln_index_h
 _refln_index_k
 _refln_index_l
 _refln_F_squared_calc
 _refln_F_squared_meas
 _refln_F_squared_sigma
 _refln_observed_status
   2   3 -19      553.86      519.00     72.12 o
   3   3 -19       19.95       15.45     36.06 o
   7   4 -19      190.79      148.75     28.33 o
   8   4 -19     1049.76     1077.93     95.94 o
  12   2 -18      674.27      715.40     75.34 o
   1   3 -18      162.16      144.24     46.36 o
   2   3 -18      348.26      398.59     68.26 o
   5   3 -18       67.31       47.01     40.57 o
   6   3 -18      277.19      300.71     57.95 o
   7   3 -18     2103.98     2262.74    209.92 o
  11   3 -18      627.99      687.06     73.41 o
   1   4 -18       20.83      -31.55     39.28 o
   2   4 -18      518.65      573.73     66.97 o
   4   4 -18     1203.98     1381.21    135.22 o
   8   4 -18      892.50      882.17     81.13 o
   9   4 -18      379.42      367.04     43.14 o
  10   4 -18      605.08      637.48     63.75 o
   8   5 -18      114.41      113.97     23.18 o
   6   0 -17     5254.23     5557.69    490.67 o
   4   1 -17      199.18      226.02     62.46 o
   5   1 -17      716.40      670.32    110.11 o
   6   1 -17      995.76      990.31     91.05 o
  13   1 -17      399.84      486.80     51.51 o
   1   2 -17      406.82      322.60     66.32 o
   3   2 -17      192.12      166.35     36.48 o
   4   2 -17      547.53      499.16     64.48 o
   5   2 -17      854.82      906.25     78.26 o
   6   2 -17      205.51      251.13     52.16 o
   7   2 -17      561.89      571.16     75.98 o
  13   2 -17      103.23       99.81     24.47 o
   2   3 -17      335.79      387.00     61.17 o
   3   3 -17       33.81      -12.23     43.14 o
   4   3 -17       61.45       56.02     43.79 o
   5   3 -17      590.94      634.91     89.51 o
   7   3 -17       86.29      103.67     40.57 o
   8   3 -17      787.69      872.51     91.44 o
   9   3 -17      436.42      489.38     65.68 o
  12   3 -17      138.16      131.36     27.04 o
  13   3 -17     1024.21     1149.40     93.37 o
   2   4 -17      197.01      164.84     49.58 o
   3   4 -17        1.90      -28.98     39.92 o
   4   4 -17      972.18     1067.62    104.32 o
   5   4 -17       76.84       94.66     41.21 o
   6   4 -17     1438.87     1607.87    150.03 o
   7   4 -17        5.28       18.67     35.42 o
   8   4 -17      389.89      415.33     66.32 o
   9   4 -17      585.95      530.59     58.60 o
  11   4 -17      338.00      331.62     45.72 o
   1   5 -17     1571.80     1608.52    144.24 o
   2   5 -17      815.27      914.37     89.51 o
   3   5 -17     1531.85     1685.14    141.66 o
   4   5 -17     1115.33     1088.87    122.35 o
   5   5 -17      484.71      417.63     52.80 o
   7   5 -17       77.29       79.85     28.98 o
  10   5 -17     1009.22      935.62     94.01 o
   0   7 -17     1479.42     1526.74    132.65 o
   2   7 -17      495.47      439.15     54.73 o
   6   0 -16     2998.67     3349.68    345.14 o
   3   1 -16     3534.58     3414.72    351.58 o
   4   1 -16     3348.98     3342.60    307.79 o
   5   1 -16     3005.37     3070.22    296.20 o
   6   1 -16     1978.45     2040.69    135.46 o
   7   1 -16     1063.36     1235.13     91.29 o
   8   1 -16       90.35       97.75     36.48 o
   3   2 -16      318.57      304.76     40.32 o
   4   2 -16     1097.03      994.57     82.48 o
   5   2 -16      373.57      342.40     51.84 o
   6   2 -16      284.92      273.64     43.26 o
   7   2 -16      185.52      207.69     31.00 o
   8   2 -16      160.30      170.00     47.65 o
   9   2 -16        8.94        4.51     39.28 o
  10   2 -16      956.48     1065.69    103.67 o
  11   2 -16      153.92      213.14     41.85 o
  12   2 -16      930.85     1063.76    108.82 o
  13   2 -16      283.31      315.52     45.72 o
  14   2 -16     1171.55     1316.18    117.19 o
   2   3 -16      170.05      164.84     54.73 o
   3   3 -16      129.93      105.90     34.00 o
   4   3 -16     1195.01     1116.52     90.73 o
   5   3 -16       51.47       58.65     33.82 o
   6   3 -16      542.51      586.52     59.97 o
   7   3 -16     2426.52     2656.18    243.40 o
   8   3 -16      253.05      292.34     54.73 o
   9   3 -16      882.78      867.36    100.45 o
  10   3 -16      251.84      298.78     46.36 o
  12   3 -16     1421.96     1391.52    124.28 o
  13   3 -16      152.10      125.56     28.33 o
  14   3 -16      571.08      578.89     59.88 o
   3   4 -16      466.47      535.10     77.27 o
   4   4 -16     1694.54     1924.68    160.98 o
   5   4 -16       59.39       68.26     43.14 o
   6   4 -16      421.93      533.17     90.79 o
   7   4 -16       81.77      103.03     41.21 o
   9   4 -16       93.16      112.04     37.99 o
  10   4 -16      569.23      593.13     73.09 o
  11   4 -16       24.82       20.61     28.33 o
  12   4 -16      244.39      285.90     39.92 o
  13   4 -16      103.10       78.56     23.18 o
   2   5 -16      732.37      817.14     85.64 o
   4   5 -16     2586.16     2699.96    255.64 o
   6   5 -16      294.52      237.61     37.99 o
   7   5 -16      983.65      991.56     70.01 o
   8   5 -16       14.63       20.58     26.72 o
  10   5 -16      540.87      573.09     69.54 o
  11   5 -16     1209.67     1220.88    104.32 o
   1   6 -16      844.55      791.38    103.03 o
   3   6 -16      698.94      699.20     61.87 o
   8   6 -16      475.37      423.06     46.36 o
   9   6 -16       14.72       23.83     20.61 o
   1   7 -16       72.94       74.69     27.04 o
   2   7 -16     1253.01     1289.13    108.18 o
   5   7 -16      145.36      151.32     30.91 o
   8   0 -15      627.83      633.62     98.52 o
   4   1 -15     1100.64     1228.60    129.43 o
   5   1 -15     1891.24     2076.00    198.97 o
   7   1 -15       95.59       72.62     36.18 o
   8   1 -15     2784.67     2832.61    251.77 o
   9   1 -15     1887.47     2094.68    184.16 o
  10   1 -15      942.60      991.64    124.92 o
   1   2 -15      989.28      779.79    112.69 o
   3   2 -15       49.32       28.33     48.29 o
   5   2 -15      166.62      143.79     35.26 o
   6   2 -15      680.94      649.49     67.66 o
   7   2 -15      265.28      249.85     40.53 o
   9   2 -15       57.27       61.23     32.02 o
  10   2 -15        7.85       57.31     41.21 o
  11   2 -15      169.41      182.87     45.07 o
  12   2 -15     3148.10     3229.91    285.90 o
  13   2 -15      549.71      548.66     44.05 o
  14   2 -15     4396.32     4572.49    360.60 o
   2   3 -15      270.20      207.34     64.39 o
   4   3 -15     1216.56     1123.96     96.12 o
   5   3 -15     1921.81     1946.58    228.59 o
   7   3 -15      893.50      852.86     81.77 o
   8   3 -15      906.02      937.62     77.97 o
  10   3 -15     1549.72     1678.06    148.10 o
  11   3 -15       26.60       47.01     38.64 o
  12   3 -15      498.74      547.91     43.65 o
  13   3 -15      930.65      969.75     88.22 o
  14   3 -15      308.41      297.49     41.85 o
  15   3 -15       13.12       17.39     19.32 o
   5   4 -15      249.67      214.85     38.57 o
   6   4 -15     3985.17     3544.15    347.07 o
   7   4 -15      282.16      260.79     54.73 o
   8   4 -15      209.25      262.08     49.58 o
   9   4 -15      789.84      877.02     90.15 o
  10   4 -15     1105.19     1305.23    143.59 o
  11   4 -15      136.79      123.26     32.84 o
  12   4 -15      251.08      247.91     38.64 o
  13   4 -15      103.02       90.79     27.04 o
   3   5 -15     1689.08     1475.22    123.63 o
   4   5 -15      592.62      636.19     81.13 o
   5   5 -15       21.11       36.70     39.92 o
   6   5 -15      442.35      463.62     68.90 o
   7   5 -15      108.54       93.54     39.60 o
   8   5 -15      773.65      739.22     72.12 o
  10   5 -15     1742.12     1949.07    113.45 o
  11   5 -15      111.18      100.45     28.98 o
  12   5 -15      897.71      939.48     81.78 o
   2   6 -15     2817.39     2765.52    193.50 o
   3   6 -15      203.93      155.55     28.59 o
   4   6 -15      420.84      422.69     49.21 o
   5   6 -15      431.58      454.56     44.97 o
   6   6 -15      527.79      559.86     45.36 o
   7   6 -15      937.21      892.47     55.15 o
   9   6 -15       20.07       36.06     27.04 o
  10   6 -15       88.51       91.44     25.76 o
  11   6 -15       69.59       97.23     21.89 o
   1   7 -15      454.03      399.23     57.95 o
   2   7 -15     1383.96     1372.20    130.07 o
   3   7 -15       14.19       14.81     28.33 o
   4   7 -15      160.71      175.15     32.84 o
   5   7 -15     2374.30     2483.61    189.31 o
   1   8 -15      109.15      105.60     27.69 o
   2   8 -15      529.30      525.44     61.17 o
   5   1 -14     1375.28     1400.59    145.53 o
   6   1 -14     1933.20     1748.89    159.05 o
   7   1 -14     2344.12     2379.94    240.83 o
   8   1 -14     1767.59     1613.02    139.09 o
   9   1 -14      182.07      187.06     28.48 o
  10   1 -14      142.47      134.79     33.42 o
  13   1 -14       72.07      118.48     38.64 o
  14   1 -14     1521.23     1479.09    144.88 o
   0   2 -14    10042.67     9670.42    885.39 o
   1   2 -14      426.73      397.43     44.15 o
   3   2 -14      119.92      131.03     30.02 o
   4   2 -14     2421.30     2365.52    127.75 o
   5   2 -14      131.36      128.37     24.84 o
   6   2 -14       12.70       23.33     28.89 o
   7   2 -14      239.44      210.15     37.27 o
   8   2 -14      247.56      296.01     40.07 o
   9   2 -14       91.64       76.68     33.08 o
  10   2 -14     2513.74     2670.69    171.30 o
  11   2 -14       27.44       32.03     30.41 o
  12   2 -14      214.17      229.88     52.80 o
  13   2 -14      192.78      242.76     47.01 o
   1   3 -14       82.39       93.75     31.29 o
   2   3 -14      888.40      746.29     69.68 o
   4   3 -14     1262.97     1219.59    141.66 o
   5   3 -14      808.79      749.53    119.13 o
   6   3 -14     1656.69     1665.99    107.04 o
   8   3 -14      254.40      226.73     42.16 o
   9   3 -14      489.89      475.98     60.33 o
  11   3 -14      646.61      654.22     79.85 o
  12   3 -14     2571.52     2646.52    214.43 o
  13   3 -14       53.09       80.98     24.20 o
   3   4 -14      730.76      564.08     92.72 o
   4   4 -14      505.20      571.16     90.79 o
   5   4 -14     1326.77     1253.00    101.10 o
   6   4 -14     2448.59     2248.04    221.51 o
   7   4 -14      100.50      121.79     34.00 o
   9   4 -14       20.12       24.47     42.50 o
  10   4 -14       84.12       94.66     43.14 o
  11   4 -14      213.70      186.53     31.72 o
  12   4 -14      331.52      361.26     38.88 o
  13   4 -14      254.46      233.74     41.21 o
  14   4 -14      882.48      893.12     75.98 o
  15   4 -14       12.73        9.66     20.61 o
   4   5 -14     2016.07     1906.86    165.81 o
   5   5 -14      418.51      409.93     35.16 o
   6   5 -14     1966.80     1865.15    119.92 o
   7   5 -14      414.48      477.79     66.32 o
   8   5 -14       83.83       96.84     29.62 o
   9   5 -14      949.12      933.68     70.96 o
  10   5 -14      765.53      816.01     63.70 o
  11   5 -14     1517.23     1623.17    117.34 o
  12   5 -14      571.25      555.70     66.97 o
  13   5 -14       88.41       66.32     25.76 o
  14   5 -14      699.80      706.38     63.75 o
   3   6 -14     1268.17     1125.58    101.74 o
   4   6 -14     1300.36     1267.09     85.08 o
   5   6 -14        6.84       12.02     24.28 o
   6   6 -14      109.19      115.08     21.17 o
   7   6 -14      631.47      567.72     43.28 o
   8   6 -14      269.22      298.32     25.14 o
   9   6 -14       87.98       74.05     22.77 o
  10   6 -14     2568.50     2599.51    256.92 o
  11   6 -14     1357.43     1368.98    122.99 o
  12   6 -14     1084.97     1137.17     99.16 o
   1   7 -14      236.34      211.85     43.14 o
   2   7 -14      334.87      310.89     34.81 o
   3   7 -14     1735.66     1812.53    101.55 o
   4   7 -14       30.29       19.45     19.09 o
   5   7 -14      159.84      164.84     34.77 o
   6   7 -14       37.37       32.84     30.91 o
   7   7 -14     2526.68     2598.87    213.14 o
   9   7 -14      341.54      351.76     38.96 o
   0   8 -14      156.20      107.53     30.91 o
   1   8 -14      104.32       72.18     20.26 o
   5   8 -14     1071.34     1141.67     92.72 o
   8   0 -13     1838.28     1907.30    204.77 o
  10   0 -13     1433.75     1430.15    171.28 o
   0   1 -13     1102.21     1013.53    142.31 o
   1   1 -13     1491.77     1535.45    116.11 o
   4   1 -13      183.31      212.21     27.10 o
   5   1 -13     2109.39     2021.55    102.10 o
   6   1 -13     1411.90     1434.81     92.70 o
   7   1 -13       81.59       99.86     24.45 o
   8   1 -13      418.94      428.70     36.97 o
   9   1 -13     3392.23     3135.26    260.79 o
  11   1 -13      640.33      642.32     60.11 o
  13   1 -13      586.89      665.82     82.42 o
  14   1 -13      134.71      140.37     40.57 o
  15   1 -13      255.55      245.33     41.85 o
   1   2 -13      919.66      813.89     84.68 o
   2   2 -13    10970.14    10788.18    558.09 o
   3   2 -13       42.21       52.22     26.98 o
   4   2 -13     1634.82     1609.80    151.97 o
   5   2 -13      165.69      178.87     24.98 o
   6   2 -13     1559.23     1498.38     87.89 o
   7   2 -13       33.12       30.50     24.35 o
   9   2 -13      187.92      178.16     37.39 o
  10   2 -13      275.32      260.02     38.87 o
  13   2 -13      157.13      167.42     45.07 o
  14   2 -13     3446.42     3481.19    227.47 o
  15   2 -13      304.51      274.95     48.94 o
   1   3 -13     2831.97     2806.85    189.19 o
   2   3 -13      600.81      571.04     48.93 o
   3   3 -13      618.34      606.75     44.40 o
   4   3 -13       63.19       41.85     25.37 o
   5   3 -13     1789.22     1807.16     89.35 o
   6   3 -13     2026.92     1940.25    157.26 o
   7   3 -13     1591.92     1508.52    115.07 o
   9   3 -13      128.85      153.72     35.09 o
  11   3 -13      667.27      655.19     65.31 o
  12   3 -13      614.89      681.91     82.42 o
   1   4 -13     1255.48     1128.77     81.78 o
   3   4 -13      689.38      627.82     87.57 o
   4   4 -13     1480.63     1313.60    150.03 o
   5   4 -13     1406.01     1361.23    135.22 o
   7   4 -13      506.69      534.46     80.49 o
   8   4 -13     1071.92     1207.61     84.65 o
   9   4 -13      749.59      779.45     74.52 o
  10   4 -13     2960.03     3045.47    199.29 o
  11   4 -13      369.97      372.68     63.10 o
  12   4 -13      250.00      245.05     35.42 o
  13   4 -13       55.35       40.89     23.37 o
  14   4 -13       22.35       34.77     28.98 o
  15   4 -13      705.65      615.59     68.90 o
  16   4 -13     2699.63     2672.92    219.58 o
   4   5 -13      118.83      133.94     41.85 o
   5   5 -13       87.09      130.57     23.82 o
   7   5 -13       53.85       65.75     23.05 o
   8   5 -13     1500.81     1469.67     82.94 o
   9   5 -13     3667.19     3556.02    196.97 o
  10   5 -13      601.85      622.65     60.27 o
  11   5 -13      310.12      271.75     35.51 o
  12   5 -13      494.06      551.52     44.17 o
  13   5 -13     1616.67     1743.74    182.23 o
  14   5 -13        3.58       10.95     23.18 o
   3   6 -13      235.33      268.52     50.23 o
   4   6 -13      276.48      217.00     38.64 o
   5   6 -13      219.69      205.75     28.65 o
   6   6 -13       52.72       52.77     20.88 o
   7   6 -13      144.34      119.75     23.23 o
   8   6 -13     1082.19     1109.55     64.38 o
   9   6 -13      757.28      764.56     51.93 o
  10   6 -13      102.69      109.59     19.32 o
  11   6 -13       61.27      109.59     23.50 o
  13   6 -13      170.59      149.39     27.69 o
   1   7 -13     1004.64     1008.38    108.82 o
   2   7 -13       39.05       18.28     23.66 o
   3   7 -13      608.86      485.68     50.64 o
   4   7 -13       29.01       25.36     20.42 o
   5   7 -13     3620.94     3674.93    228.61 o
   6   7 -13       20.97       26.84     21.62 o
   8   7 -13      449.19      500.07     38.67 o
   9   7 -13     1114.00     1200.62     74.15 o
  10   7 -13      658.17      710.25     78.56 o
  11   7 -13     1052.46     1063.76     80.49 o
   1   8 -13      315.88      349.01     49.58 o
   2   8 -13      964.07      994.86     98.52 o
   3   8 -13      355.10      338.70     45.72 o
   5   8 -13       19.10       31.55     26.40 o
   6   8 -13     1406.69     1439.81    126.85 o
   8   0 -12     9130.32     9229.33    819.71 o
  10   0 -12      670.10      713.47     88.22 o
   2   1 -12     2167.42     2212.23    168.92 o
   4   1 -12    10734.50    10861.03   1110.77 o
   5   1 -12     2601.18     2501.02    141.75 o
   6   1 -12     3711.27     3417.42    215.34 o
   7   1 -12     1831.48     1715.63    102.21 o
   8   1 -12     1210.43     1184.48     82.42 o
   9   1 -12      175.04      174.56     27.81 o
  10   1 -12      473.29      466.20     85.64 o
  11   1 -12     1767.38     1715.05    128.66 o
  13   1 -12     1505.18     1649.73    157.76 o
  15   1 -12     2336.98     2425.01    220.87 o
   0   2 -12    10470.77    10572.55   1144.89 o
   1   2 -12      142.99      153.87     34.11 o
   2   2 -12     1721.69     1642.75    135.68 o
   3   2 -12      480.02      444.63     58.74 o
   4   2 -12     4633.33     4316.13    242.97 o
   5   2 -12       67.70       98.46     22.81 o
   6   2 -12      186.84      237.56     37.09 o
   7   2 -12      144.42      151.50     26.93 o
   8   2 -12      768.25      763.60     57.59 o
   9   2 -12       53.51       49.38     29.86 o
  11   2 -12      856.71      850.71     70.67 o
  13   2 -12      226.96      225.73     36.63 o
  14   2 -12     1733.12     1777.87    135.87 o
  15   2 -12      232.48      258.21     45.07 o
  16   2 -12     2578.20     2485.03    124.80 o
   2   3 -12      606.46      619.50     73.03 o
   4   3 -12     1084.35      982.58     60.39 o
   8   3 -12        3.87        4.56     26.95 o
   9   3 -12     2792.68     2682.74    202.19 o
  13   3 -12     1488.15     1474.66     91.37 o
  14   3 -12     2060.13     2025.03    142.25 o
  15   3 -12     2134.68     2198.96    102.45 o
   1   4 -12       17.63        7.97     24.35 o
   3   4 -12      261.12      196.96     27.93 o
   4   4 -12     2209.88     2087.47    124.64 o
   5   4 -12     1025.62      806.83    108.18 o
   7   4 -12     2428.02     2338.52    125.98 o
   8   4 -12     5002.54     4847.74    361.76 o
   9   4 -12      775.63      757.52    131.68 o
  10   4 -12     1345.37     1281.16     91.73 o
  11   4 -12      696.37      672.13     52.34 o
  12   4 -12       40.62       64.85     27.78 o
  13   4 -12       99.44       90.80     27.87 o
  14   4 -12      724.02      723.97     43.71 o
  15   4 -12        6.68       32.84     27.69 o
  16   4 -12       38.53       18.67     21.89 o
   4   5 -12     1316.26     1119.14    144.24 o
   5   5 -12     1727.03     1551.81     90.44 o
   7   5 -12     2417.00     2156.40    104.10 o
   8   5 -12      247.13      224.19     21.83 o
   9   5 -12      311.45      229.24     68.90 o
  10   5 -12      162.63      150.68     40.57 o
  11   5 -12     2324.92     2440.95    148.78 o
  13   5 -12      333.58      341.88     29.66 o
  14   5 -12     1093.47     1145.54     94.66 o
  15   5 -12     2239.73     2215.73    186.09 o
   4   6 -12     3066.35     2819.73    316.17 o
   5   6 -12       73.01       70.11     25.58 o
   6   6 -12       11.67       21.94     19.21 o
   7   6 -12      829.45      792.45     54.85 o
   8   6 -12      151.96      178.62     22.73 o
   9   6 -12      751.78      766.12     48.46 o
  10   6 -12      954.61     1168.96     71.31 o
  11   6 -12     1250.60     1302.63     71.68 o
  12   6 -12      412.76      468.22     42.07 o
  13   6 -12      460.39      483.27     41.62 o
  14   6 -12     1103.61     1097.89    104.96 o
   2   7 -12     1330.04     1309.09    153.90 o
   3   7 -12     2633.50     2348.85    169.35 o
   4   7 -12      126.86      112.68     22.51 o
   5   7 -12     1601.03     1523.52     98.81 o
   6   7 -12       49.59       35.25     20.00 o
   7   7 -12     1679.12     1719.92    175.15 o
   8   7 -12      706.00      717.33     87.57 o
  10   7 -12      996.70     1053.65     62.33 o
  12   7 -12     2531.49     2568.56    159.66 o
   0   8 -12       73.74        7.08     48.29 o
   1   8 -12       58.50       25.59     23.33 o
   2   8 -12       42.21       24.00     22.76 o
   3   8 -12      165.24      167.72     25.45 o
   4   8 -12     1186.76     1129.44    105.60 o
   5   8 -12     1421.63     1554.43    119.13 o
   6   8 -12     1074.14     1150.04     92.72 o
   7   8 -12      479.00      593.05     52.80 o
   8   8 -12     1788.80     1833.89    158.40 o
   9   8 -12       65.08       97.88     24.47 o
   1   9 -12     2767.07     2979.50    151.17 o
   2   9 -12       21.60        5.01     17.07 o
   4   9 -12      308.56      345.61     30.47 o
   2   0 -11     5182.61     5063.84    324.05 o
   4   0 -11     6047.35     5818.26    379.87 o
   6   0 -11     9619.57     9166.87    778.50 o
   8   0 -11     1134.03     1274.80     88.32 o
  10   0 -11     1459.43     1513.22    185.45 o
  14   0 -11     1646.41     1719.92    143.59 o
  16   0 -11     3234.53     3155.42    187.25 o
   1   1 -11     1600.00     1438.62     54.49 o
   2   1 -11      505.29      422.27     27.61 o
   4   1 -11      408.45      420.12     40.13 o
   5   1 -11     1638.60     1613.02    170.64 o
   6   1 -11     5273.67     4957.40    317.09 o
   7   1 -11       40.29       65.94     29.43 o
   8   1 -11     3379.56     3213.52    158.38 o
   9   1 -11     1802.72     1752.11    103.59 o
  10   1 -11     1360.94     1303.25     87.48 o
  11   1 -11      725.68      666.89     60.04 o
  12   1 -11      602.64      543.47     73.41 o
  15   1 -11      608.45      656.80     80.49 o
  17   1 -11     2378.05     2234.24    120.70 o
   1   2 -11      627.96      680.02     35.48 o
   2   2 -11     3999.25     3713.92    223.99 o
   3   2 -11      631.54      635.32     50.38 o
   5   2 -11      271.29      319.55     40.66 o
   6   2 -11     3907.56     3600.02    197.18 o
   7   2 -11       47.81       55.25     22.41 o
   8   2 -11     2153.42     2121.51    167.98 o
   9   2 -11      643.24      672.55     48.37 o
  10   2 -11      398.87      409.28     47.58 o
  11   2 -11      916.21      857.33     73.61 o
  12   2 -11     4012.95     3917.62    420.48 o
  13   2 -11      957.25      963.92     93.37 o
  14   2 -11     2075.04     2332.93    213.14 o
  15   2 -11      262.93      253.21     30.77 o
  16   2 -11      265.39      253.05     25.70 o
  17   2 -11      330.50      290.69     26.79 o
   0   3 -11     1847.43     1985.85    217.65 o
   3   3 -11      371.33      370.89     30.97 o
   4   3 -11       14.34       33.85     24.03 o
   5   3 -11     3333.06     3148.00    236.31 o
   6   3 -11      915.50      873.80    128.78 o
   7   3 -11     2207.11     2179.35    121.94 o
   8   3 -11     1479.70     1484.61     96.51 o
  11   3 -11      177.43      167.32     38.31 o
  12   3 -11      522.96      553.59     63.05 o
  13   3 -11      638.36      709.73     47.02 o
  14   3 -11      501.23      511.25     57.02 o
  15   3 -11      146.37      154.46     20.61 o
  16   3 -11      934.54      889.59     54.39 o
   1   4 -11      422.56      424.98     63.99 o
   2   4 -11      345.70      328.76     29.67 o
   3   4 -11      988.62      984.22     57.10 o
   5   4 -11      335.35      351.97     26.89 o
   6   4 -11     3707.71     3474.63    169.91 o
   8   4 -11     2811.51     2702.54    229.24 o
   9   4 -11     1592.13     1513.62     87.39 o
  11   4 -11     2206.00     2075.35    111.76 o
  12   4 -11      994.45     1078.92     55.02 o
  13   4 -11      224.49      248.32     31.81 o
  14   4 -11     1486.64     1518.21     84.44 o
  15   4 -11        5.39        1.49     14.26 o
  16   4 -11     2262.08     2202.21    183.52 o
   0   5 -11     1944.52     1682.57    175.79 o
   1   5 -11      995.90      969.75    124.28 o
   2   5 -11     1962.13     1956.78     99.86 o
   3   5 -11     1617.01     1687.72    239.54 o
   4   5 -11      317.82      290.58     49.36 o
   5   5 -11     1238.31     1264.26     72.50 o
   6   5 -11      425.28      475.08     33.01 o
   7   5 -11     1206.40     1168.32     55.83 o
   8   5 -11     2058.99     1973.78     96.13 o
   9   5 -11     3014.12     2989.24    124.30 o
  10   5 -11      419.01      442.97     31.61 o
  11   5 -11      255.10      205.84     29.96 o
  12   5 -11      380.96      427.71     33.95 o
  13   5 -11     1366.00     1396.02    102.38 o
  14   5 -11      149.21      163.63     17.50 o
  15   5 -11       28.78       45.72     26.40 o
  16   5 -11      575.24      528.02     63.10 o
   3   6 -11     1165.83     1093.38    119.77 o
   4   6 -11       32.92       75.16     30.85 o
   5   6 -11      142.29      131.34     25.27 o
   6   6 -11      952.64      927.17     45.82 o
   7   6 -11      557.68      526.90     45.34 o
   8   6 -11     1969.51     1971.36     98.46 o
   9   6 -11     1166.61     1130.09     72.77 o
  10   6 -11      582.40      571.19     46.23 o
  12   6 -11     3167.84     3308.86    147.07 o
  13   6 -11      132.85      154.90     23.45 o
  14   6 -11     2050.95     2120.39    120.08 o
  15   6 -11      413.42      420.48     40.57 o
   4   7 -11      412.91      399.56     61.49 o
   5   7 -11     1847.14     1689.40    120.00 o
   6   7 -11      314.49      280.11     48.94 o
   8   7 -11      332.80      396.66     70.83 o
   9   7 -11     1781.23     1802.88    108.02 o
  10   7 -11     1729.50     2014.98    117.80 o
  12   7 -11      127.59      159.92     20.71 o
  13   7 -11      450.60      477.24     31.62 o
   1   8 -11      216.60      220.78     28.50 o
   3   8 -11      778.17      753.44     49.73 o
   4   8 -11      379.48      366.20     46.08 o
   5   8 -11      404.95      395.16     52.48 o
   8   8 -11      225.01      178.37     34.77 o
   0   9 -11       55.00       23.18     28.98 o
   1   9 -11      536.37      608.12     43.94 o
   3   9 -11     1130.28     1210.57     97.23 o
   4   9 -11      223.54      211.21     37.35 o
   5   9 -11      804.39      889.26     69.54 o
   0   0 -10    10425.59    10744.99    618.23 o
   2   0 -10     6987.77     6949.07    304.63 o
   6   0 -10     2991.13     3198.70    207.87 o
  10   0 -10      322.13      320.40     32.21 o
  12   0 -10     7108.68     6602.77    573.73 o
  18   0 -10     4030.16     3997.47    305.22 o
   1   1 -10     1211.06     1401.35     61.11 o
   2   1 -10    12554.28    12847.88    557.40 o
   3   1 -10     5738.40     5876.89    357.96 o
   4   1 -10     6626.40     6776.28    466.92 o
   6   1 -10     2897.27     3089.90    183.96 o
   8   1 -10      404.47      392.77     30.27 o
   9   1 -10      121.42      117.12     23.81 o
  10   1 -10      663.04      758.86     49.90 o
  11   1 -10     2546.17     2504.21    298.78 o
  12   1 -10      379.45      361.24     58.60 o
  13   1 -10      710.25      678.69     90.79 o
  16   1 -10       38.10       37.84     19.92 o
  17   1 -10       87.13       90.72     18.27 o
  18   1 -10       84.29       59.56     17.30 o
   0   2 -10     5285.08     4866.65    363.17 o
   1   2 -10      264.47      225.30     20.80 o
   2   2 -10      268.67      312.07     25.33 o
   3   2 -10      375.79      394.62     30.72 o
   4   2 -10    10459.62    11118.29    466.17 o
   5   2 -10       35.45       33.41     14.32 o
   6   2 -10      802.72      802.83     36.30 o
   7   2 -10      202.59      163.77     25.83 o
   8   2 -10     3866.47     3827.37    210.44 o
   9   2 -10      199.08      198.18     27.58 o
  10   2 -10     4909.86     4611.29    326.73 o
  11   2 -10      246.00      206.85     31.23 o
  13   2 -10      611.99      613.01     75.98 o
  14   2 -10     1670.88     1813.28    182.23 o
  15   2 -10      184.88      207.09     30.63 o
  16   2 -10     3264.60     3304.70    173.93 o
  17   2 -10      108.77      103.94     18.03 o
   1   3 -10      644.83      571.90     50.30 o
   2   3 -10     5264.94     4776.67    287.87 o
   3   3 -10     3759.60     3543.16    150.06 o
   4   3 -10     3235.64     2904.72    131.76 o
   5   3 -10     1923.51     1727.76    112.76 o
   7   3 -10     7100.46     6233.81    502.90 o
   8   3 -10       85.26       82.35     25.05 o
   9   3 -10     1177.88     1159.85     70.95 o
  11   3 -10     5714.84     5678.75    457.18 o
  12   3 -10      738.15      774.83     49.96 o
  13   3 -10       61.72       73.42     23.29 o
  16   3 -10      109.48      101.52     18.79 o
  17   3 -10      517.85      523.51     57.31 o
   0   4 -10     6458.58     6068.32    509.34 o
   1   4 -10      771.78      782.69     55.58 o
   2   4 -10     4245.82     3937.40    202.25 o
   3   4 -10      856.42      787.35     43.11 o
   4   4 -10     8681.01     7565.08    349.40 o
   5   4 -10     1913.09     1681.92    163.56 o
   7   4 -10     1124.76     1123.38     61.64 o
   8   4 -10     5280.21     5104.35    259.90 o
   9   4 -10       68.54       55.20     28.29 o
  10   4 -10      139.34      144.27     23.68 o
  11   4 -10       16.67       21.77     18.75 o
  12   4 -10      829.47      853.91     55.13 o
  13   4 -10      290.10      295.74     22.43 o
  15   4 -10      586.34      573.97     32.67 o
   1   5 -10      961.67      882.96     63.34 o
   2   5 -10      925.11      835.82     78.09 o
   3   5 -10     3315.46     3203.47    139.62 o
   4   5 -10     1866.56     1808.40     75.33 o
   5   5 -10     1281.05     1200.45     60.31 o
   6   5 -10     2283.40     2101.84    140.85 o
   8   5 -10      588.44      653.92     34.61 o
   9   5 -10      142.93      180.82     21.58 o
  10   5 -10      176.21      185.60     27.96 o
  12   5 -10      689.81      695.78     44.36 o
  13   5 -10      766.22      746.62     41.89 o
  14   5 -10      524.65      514.04     29.21 o
  15   5 -10     2142.44     2279.87     97.22 o
  16   5 -10     1350.84     1263.05     71.66 o
   1   6 -10      433.45      448.81     81.78 o
   4   6 -10      627.04      618.81     86.93 o
   5   6 -10      454.97      385.07     69.54 o
   6   6 -10       21.52       47.61     18.47 o
   7   6 -10      784.63      744.14     45.82 o
   8   6 -10     1311.19     1241.62     68.53 o
   9   6 -10      141.25      161.25     21.45 o
  10   6 -10     2532.68     2593.05    129.96 o
  11   6 -10      799.61      832.36     47.84 o
  14   6 -10      828.76      905.72     63.25 o
  15   6 -10      107.69      119.35     18.67 o
   1   7 -10     2434.34     2039.94    189.96 o
   2   7 -10       11.49       10.30     51.51 o
   3   7 -10     1530.80     1312.96    170.00 o
   5   7 -10     2111.66     1821.55     92.09 o
   6   7 -10       88.02       73.10     28.13 o
   8   7 -10      508.40      579.53     85.00 o
   9   7 -10       61.84       84.93     26.15 o
  10   7 -10     1103.05     1197.39     67.16 o
  11   7 -10     1806.07     2029.00    217.00 o
  12   7 -10     2160.58     2271.94    156.47 o
  13   7 -10        1.10       27.37     17.30 o
   0   8 -10      240.90      163.56     62.46 o
   1   8 -10      582.79      518.15     61.01 o
   3   8 -10      456.50      432.76     40.30 o
   4   8 -10     1162.00     1225.39     68.73 o
   5   8 -10      829.54      730.21     64.08 o
   6   8 -10     1184.69     1058.70    154.54 o
   7   8 -10      468.51      502.90     60.53 o
   9   8 -10       82.26       95.57     23.66 o
  10   8 -10     1130.43     1190.63     83.02 o
  11   8 -10      240.33      256.07     25.70 o
   1   9 -10     3179.93     3567.10    185.54 o
   2   9 -10      431.31      462.69     43.03 o
   7   9 -10      705.28      761.76     65.04 o
   2   0  -9    13406.90    13734.21   1366.40 o
   6   0  -9     7860.64     7457.51    410.19 o
   8   0  -9      170.34      176.15     19.86 o
  10   0  -9     3573.18     3719.50    263.29 o
  12   0  -9      239.99      286.84     37.26 o
  16   0  -9     3633.89     3876.85    226.48 o
  18   0  -9      165.78      188.67     44.43 o
   3   1  -9     3586.59     3648.91    198.25 o
   4   1  -9     1935.91     2141.80    108.87 o
   5   1  -9     4965.64     4897.87    297.52 o
   6   1  -9      399.29      461.86     50.31 o
   7   1  -9      119.32      151.52     15.98 o
   8   1  -9     4087.03     3842.58    178.74 o
   9   1  -9     2087.73     1978.69    108.57 o
  10   1  -9     2685.41     2659.05    198.94 o
  11   1  -9      169.77      177.94     23.40 o
  12   1  -9      531.62      516.76     61.22 o
  14   1  -9       80.35       92.08     45.72 o
  15   1  -9      303.34      355.61     31.38 o
  17   1  -9     2532.75     2454.00    126.32 o
   1   2  -9      113.95      134.43     18.18 o
   3   2  -9      401.17      400.07     25.39 o
   5   2  -9     1063.12     1139.30     47.05 o
   6   2  -9     7731.51     7563.95    318.62 o
   7   2  -9     1058.67     1077.68     71.30 o
   9   2  -9      108.66      105.06     22.80 o
  10   2  -9     2805.70     2904.13    227.38 o
  11   2  -9       95.68       86.22     25.79 o
  12   2  -9     4891.24     4838.98    281.71 o
  13   2  -9      666.71      710.42     61.90 o
  14   2  -9     4750.76     4859.13    317.53 o
  15   2  -9     1922.97     1997.17     92.70 o
  16   2  -9     1814.72     1868.59    101.48 o
  17   2  -9      419.46      438.36     29.36 o
  18   2  -9      618.55      608.02     39.82 o
   0   3  -9     2486.94     2132.92    222.80 o
   1   3  -9     1106.96     1075.00     98.34 o
   3   3  -9     3468.68     3339.19    116.70 o
   4   3  -9      130.86      158.10     14.88 o
   5   3  -9     8062.92     7842.07    270.59 o
   6   3  -9      827.19      755.49     50.84 o
   7   3  -9     2537.03     2557.82    208.99 o
   8   3  -9     1557.36     1529.96     85.29 o
   9   3  -9     3198.49     3037.38    244.05 o
  11   3  -9      908.07      902.69     82.07 o
  12   3  -9      647.64      643.92     88.22 o
  14   3  -9      472.21      484.34     36.08 o
  16   3  -9     2293.80     2360.86    129.95 o
  17   3  -9     1485.38     1529.41     76.86 o
   1   4  -9     1683.94     1662.32     76.56 o
   2   4  -9    13018.06    11887.38    469.80 o
   3   4  -9      344.79      310.48     24.64 o
   4   4  -9     3278.66     2916.46    134.46 o
   5   4  -9     1316.40     1240.78     71.51 o
   6   4  -9     7083.73     6872.91    297.11 o
   9   4  -9      495.43      523.63     40.62 o
  10   4  -9     2313.50     2331.17    164.88 o
  11   4  -9     1332.18     1325.02     63.02 o
  12   4  -9     1317.94     1118.49    120.41 o
  13   4  -9      145.45      164.19     17.46 o
  15   4  -9      732.35      687.71     65.68 o
  16   4  -9     2367.16     2312.50    101.72 o
   0   5  -9     4716.86     4402.22    269.99 o
   1   5  -9     3674.72     3475.90    141.45 o
   2   5  -9     3068.35     2822.24    126.51 o
   3   5  -9     4825.08     4425.61    193.90 o
   4   5  -9     1155.70     1101.34     60.32 o
   5   5  -9     2070.33     2029.19     87.07 o
   6   5  -9     1524.01     1566.44     77.73 o
   7   5  -9      423.88      460.02     35.80 o
   8   5  -9      960.88      987.61     69.80 o
   9   5  -9     1654.43     1647.67    116.68 o
  11   5  -9       10.14       20.53     18.81 o
  12   5  -9       45.30       59.94     16.00 o
  13   5  -9      908.06      953.31     46.93 o
  14   5  -9      576.98      565.38     33.18 o
  15   5  -9       65.70       66.37     13.60 o
  16   5  -9      457.55      492.13     42.12 o
  17   5  -9     1134.69     1106.10     61.68 o
   1   6  -9     1938.62     1773.77    109.67 o
   3   6  -9      243.66      257.39     45.50 o
   4   6  -9     1114.61      954.79     79.20 o
   5   6  -9      232.62      257.02     34.65 o
   7   6  -9      302.80      290.63     24.36 o
   8   6  -9     1888.93     1889.35     85.33 o
   9   6  -9      800.01      812.28     42.55 o
  10   6  -9      922.92      993.57     71.26 o
  12   6  -9     2237.82     2394.97    132.00 o
  13   6  -9      516.19      553.43     32.38 o
  14   6  -9     1688.89     1868.77     73.21 o
  15   6  -9     1505.65     1506.85     81.23 o
  16   6  -9      535.02      550.02     40.73 o
   2   7  -9      518.43      514.06     56.37 o
   3   7  -9     1994.62     1840.46    133.17 o
   4   7  -9      844.31      843.60     55.73 o
   5   7  -9      897.25     1108.83    144.88 o
   8   7  -9      362.52      327.01     37.99 o
   9   7  -9     1227.63     1256.88     91.15 o
  12   7  -9      829.24      896.41     44.60 o
  14   7  -9     1011.06     1051.38     63.67 o
   1   8  -9      746.27      737.15     81.03 o
   2   8  -9      708.51      673.62     55.96 o
   3   8  -9      153.93      152.21     27.42 o
   4   8  -9      649.75      650.36    106.89 o
   5   8  -9      210.53      203.01     31.81 o
   6   8  -9     1617.00     1499.03    145.85 o
   9   8  -9      465.25      509.15     49.82 o
  10   8  -9     1323.47     1448.97    101.22 o
  12   8  -9      394.27      428.85     43.14 o
   1   9  -9     1116.53     1189.14     54.90 o
   3   9  -9     1554.73     1616.10     92.21 o
   4   9  -9      508.16      531.24     59.88 o
   5   9  -9     1485.99     1644.58    155.83 o
   6   9  -9       84.91      100.45     29.62 o
   7   9  -9      287.88      282.04     36.06 o
   9   9  -9      637.76      733.43     71.48 o
   0   0  -8     5173.63     4633.66    411.47 o
   2   0  -8    12537.67    13212.63   1326.48 o
   8   0  -8     5200.45     5218.96    285.04 o
  14   0  -8       79.61       77.58     27.22 o
   2   1  -8     2842.21     2761.44    103.05 o
   4   1  -8     3365.67     3244.52    143.86 o
   6   1  -8     8179.48     7922.61    274.47 o
   7   1  -8      659.38      567.04     29.45 o
   8   1  -8     1157.25     1261.63     54.50 o
   9   1  -8      436.03      475.85     36.31 o
  10   1  -8     1487.32     1434.51     74.31 o
  13   1  -8      573.67      544.17     39.32 o
  15   1  -8     2942.57     3136.92    170.89 o
  16   1  -8      247.03      288.22     22.23 o
  18   1  -8      218.92      223.16     19.93 o
   0   2  -8     2629.88     2405.05    252.42 o
   1   2  -8       43.44       52.28     11.84 o
   2   2  -8     1870.27     1693.51    134.58 o
   3   2  -8     1352.94     1419.51     65.10 o
   4   2  -8     5477.06     5337.30    192.19 o
   5   2  -8     1253.32     1295.68     61.10 o
   6   2  -8     1604.50     1484.36     61.31 o
   7   2  -8     1298.71     1296.73     60.64 o
   8   2  -8     4725.09     4351.27    245.16 o
   9   2  -8     2038.13     2065.25    112.76 o
  10   2  -8     4855.27     4679.86    229.65 o
  11   2  -8      894.97      914.04     59.79 o
  12   2  -8       41.49       85.07     25.51 o
  13   2  -8      171.34      139.21     33.68 o
  14   2  -8     2805.12     2936.69    209.90 o
  15   2  -8      442.70      532.71     38.07 o
  17   2  -8        1.34        9.37     17.62 o
  18   2  -8     2655.37     2667.33    130.59 o
   1   3  -8     2305.01     2058.02     81.15 o
   2   3  -8      550.42      464.27     56.67 o
   5   3  -8     2208.91     2151.68    178.31 o
   6   3  -8     1035.09     1216.37    149.39 o
   8   3  -8      691.53      672.39     55.56 o
   9   3  -8     1478.23     1382.93     85.61 o
  11   3  -8     4166.84     4254.70    244.80 o
  12   3  -8     2250.31     2088.33    128.57 o
  13   3  -8     1931.10     1878.41    106.68 o
  16   3  -8      650.74      709.44     40.28 o
  17   3  -8      910.65      917.64     46.01 o
  18   3  -8      345.07      321.32     42.50 o
   0   4  -8     7991.08     6914.99    318.55 o
   1   4  -8     2292.63     2180.56     75.23 o
   2   4  -8     3329.30     3153.51    122.25 o
   3   4  -8     1715.80     1719.12     77.11 o
   4   4  -8     5432.46     4708.14    172.62 o
   5   4  -8     2081.20     1951.90    102.67 o
   6   4  -8     5680.94     5238.43    216.57 o
   7   4  -8     1381.36     1353.30     86.11 o
   8   4  -8     5443.66     5092.78    408.25 o
   9   4  -8      272.27      289.34     34.74 o
  10   4  -8     3213.02     3260.82    258.86 o
  11   4  -8       24.91       40.12     19.04 o
  12   4  -8      170.80      120.33     31.47 o
  13   4  -8      810.27      691.25     65.68 o
  14   4  -8      351.03      394.57     22.60 o
  15   4  -8      253.45      262.18     19.01 o
  16   4  -8      650.80      656.81     35.84 o
  17   4  -8       60.75       65.31     12.94 o
   1   5  -8     1421.56     1192.63     54.56 o
   2   5  -8     1214.40     1111.16     52.10 o
   3   5  -8     3468.86     3223.71    176.60 o
   4   5  -8     2626.34     2455.81    118.64 o
   6   5  -8     2879.25     2470.78    155.56 o
   8   5  -8      783.00      762.39     62.56 o
   9   5  -8      533.25      558.54     46.61 o
  10   5  -8      293.18      291.64     24.39 o
  11   5  -8      730.45      753.53     36.73 o
  12   5  -8     1445.04     1461.87     61.91 o
  13   5  -8      121.68      117.20     15.58 o
  15   5  -8     1777.62     1814.30     77.46 o
  16   5  -8      355.36      371.78     23.13 o
  18   5  -8       23.87       16.74     20.61 o
   1   6  -8      208.12      228.32     32.15 o
   2   6  -8     1459.33     1308.45    144.24 o
   3   6  -8      135.21      149.88     47.33 o
   5   6  -8      824.15      861.09     63.10 o
   6   6  -8     2757.49     2288.50    166.78 o
   7   6  -8      715.97      706.65     48.48 o
   8   6  -8      645.09      663.21     47.64 o
   9   6  -8      354.00      379.61     45.74 o
  10   6  -8     2564.87     2596.72     98.91 o
  11   6  -8      585.32      607.79     36.04 o
  12   6  -8      650.71      727.52     48.72 o
  14   6  -8      522.69      601.59     57.35 o
   3   7  -8       22.27       30.24     30.41 o
   4   7  -8     1343.96     1261.28     61.27 o
   5   7  -8      240.28      260.63     29.10 o
   6   7  -8       60.25       79.82     25.01 o
   7   7  -8     2216.09     2052.37    127.01 o
   8   7  -8       78.93       55.27     22.74 o
   9   7  -8     1235.52     1272.60     65.49 o
  11   7  -8      591.83      668.36     47.72 o
  12   7  -8     1743.57     1815.79     81.00 o
  13   7  -8        0.76       13.46     20.93 o
  14   7  -8     1145.29     1258.22     68.68 o
  15   7  -8     1734.94     1803.91     95.54 o
   1   8  -8      114.71       99.10     27.70 o
   2   8  -8      208.63      176.31     26.86 o
   3   8  -8     2108.49     2073.76     99.47 o
   4   8  -8     1227.72     1277.96     80.24 o
   5   8  -8     2036.58     2046.38    207.99 o
   6   8  -8      197.58      144.24     41.85 o
   7   8  -8      341.85      295.64     28.78 o
   8   8  -8      955.26      905.38     77.58 o
   9   8  -8      117.97      135.87     19.70 o
  10   8  -8      508.50      563.07     35.21 o
  11   8  -8       44.17       55.38     31.55 o
   1   9  -8     4811.14     4629.80    352.23 o
   2   9  -8      480.10      486.09     42.82 o
   3   9  -8     2268.51     2310.72    112.55 o
   4   9  -8      380.76      401.81     66.32 o
   7   9  -8     1136.92     1214.44    106.25 o
   8   9  -8       54.67       74.05     27.69 o
   9   9  -8      823.27      918.23     81.78 o
   2   0  -7    12390.92    12252.52    634.96 o
   4   0  -7    17736.52    18715.16   1902.47 o
  12   0  -7     5586.62     5593.45    271.56 o
  14   0  -7    12019.47    11394.84   1132.01 o
  16   0  -7     5453.50     5702.27    349.25 o
  18   0  -7      331.05      306.83     37.04 o
   4   1  -7      612.49      667.45     33.26 o
   5   1  -7     4192.66     3950.38    194.54 o
   7   1  -7     1329.54     1540.96     75.26 o
   8   1  -7     4429.63     4472.27    162.31 o
   9   1  -7     2650.51     2746.02     96.05 o
  10   1  -7     2408.97     2316.11     94.36 o
  11   1  -7      514.70      503.33     27.04 o
  12   1  -7      340.35      336.81     24.29 o
  13   1  -7     2921.51     2877.46    109.86 o
  14   1  -7       28.34       52.19     17.51 o
  15   1  -7      932.85      942.58     66.79 o
  16   1  -7     4362.92     4500.57    215.50 o
  17   1  -7     3216.43     3371.79    144.64 o
  18   1  -7     4512.94     4423.80    199.63 o
  19   1  -7      859.35      780.71     51.39 o
   1   2  -7     2132.46     2359.53    101.63 o
   2   2  -7    10269.34     9984.28    408.11 o
   3   2  -7      622.44      620.19     32.15 o
   4   2  -7     8200.66     8116.53    319.38 o
   5   2  -7      161.09      158.54     12.40 o
   6   2  -7     5589.20     5348.41    596.27 o
   7   2  -7     1327.90     1441.70     76.48 o
   9   2  -7      135.86      169.28     20.86 o
  10   2  -7     4001.87     3982.55    218.89 o
  11   2  -7     1066.98     1144.24     63.65 o
  12   2  -7     5022.22     4981.85    280.98 o
  13   2  -7       48.06       37.54     17.40 o
  14   2  -7      200.36      253.00     25.95 o
  15   2  -7       99.31      110.28     22.04 o
  16   2  -7     1334.32     1499.40     69.86 o
  17   2  -7      333.66      352.99     24.46 o
  18   2  -7       39.99       59.24     39.28 o
   0   3  -7     3852.95     3389.13    155.82 o
   1   3  -7     3792.07     3564.60    110.25 o
   3   3  -7    10592.00    10358.04    347.15 o
   4   3  -7      708.76      734.32     32.39 o
   5   3  -7    11546.00    10870.00    389.14 o
   6   3  -7     1420.62     1703.17    201.55 o
   7   3  -7      879.03      878.34     44.10 o
   8   3  -7     2326.35     2348.22    151.12 o
   9   3  -7     2315.06     1958.17    163.56 o
  10   3  -7     4222.78     4333.82    222.08 o
  11   3  -7       22.03       30.80     23.38 o
  12   3  -7       50.29       54.43     18.39 o
  13   3  -7     3812.37     3083.10    269.80 o
  14   3  -7      276.78      287.10     22.45 o
  15   3  -7      912.58      988.03     52.57 o
  16   3  -7     2135.24     2130.30    100.24 o
  18   3  -7     2555.31     2531.22    136.05 o
   1   4  -7     5664.43     5444.65    171.77 o
   2   4  -7    15529.72    14275.03    480.86 o
   3   4  -7      877.82      834.49     28.32 o
   4   4  -7     3703.92     3253.59    106.01 o
   5   4  -7      184.07      210.90     15.63 o
   7   4  -7     1184.57     1123.25     62.63 o
   9   4  -7       36.43       41.50     22.34 o
  11   4  -7        1.84       19.88     19.27 o
  12   4  -7     1897.52     1843.54     71.33 o
  13   4  -7      536.43      532.59     27.14 o
  14   4  -7     3922.42     3085.67    269.80 o
  15   4  -7      660.95      651.49     33.18 o
  16   4  -7     1124.43     1120.08     52.01 o
  17   4  -7      139.61      158.70     18.75 o
  19   4  -7      529.28      493.24     46.36 o
   1   5  -7     1263.56     1222.57     57.24 o
   2   5  -7     2397.48     2151.99    168.71 o
   4   5  -7       75.30       53.88     18.03 o
   5   5  -7     4472.66     4063.42    156.78 o
   6   5  -7     1844.32     1714.73    100.03 o
   8   5  -7     2437.21     2573.50    117.66 o
   9   5  -7      839.64      900.82     60.76 o
  10   5  -7     2406.78     2409.29     89.74 o
  11   5  -7      428.24      398.37     40.36 o
  12   5  -7      241.73      237.65     19.32 o
  13   5  -7     1269.64     1395.64     47.03 o
  14   5  -7      409.77      434.00     29.12 o
  15   5  -7       18.92       39.73     13.93 o
  17   5  -7      905.06      934.33     77.91 o
  18   5  -7      748.07      824.86     75.34 o
   1   6  -7      491.01      506.71     42.75 o
   2   6  -7     2812.41     2635.44    149.90 o
   3   6  -7      294.82      294.13     31.08 o
   4   6  -7     3787.46     3465.04    179.05 o
   5   6  -7      640.43      636.51     46.64 o
   6   6  -7     2061.31     1535.11    153.25 o
   7   6  -7     2871.00     2909.03    179.82 o
   8   6  -7      364.37      375.41     98.52 o
   9   6  -7       72.56       92.66     18.84 o
  10   6  -7      349.60      349.60     26.45 o
  11   6  -7      198.33      236.20     32.58 o
  13   6  -7       95.34       82.88     17.63 o
  16   6  -7     1706.58     1740.57    113.06 o
  17   6  -7      213.81      243.40     39.92 o
   1   7  -7      274.34      250.70     32.96 o
   2   7  -7     1003.79     1048.96     59.28 o
   3   7  -7      607.13      650.13     45.16 o
   4   7  -7      265.49      264.31     23.81 o
   6   7  -7      245.40      237.95     27.52 o
   7   7  -7      521.08      500.98     39.34 o
   8   7  -7       12.26       21.05     22.72 o
   9   7  -7     3359.50     3398.74    126.77 o
  10   7  -7     1291.61     1429.62     75.38 o
  11   7  -7      205.36      229.09     21.80 o
  12   7  -7      241.29      288.50     21.55 o
  13   7  -7     2502.15     2662.71    112.89 o
  15   7  -7      867.47      912.50     62.33 o
   1   8  -7      248.00      244.52     42.56 o
   2   8  -7      800.09      813.62     49.71 o
   3   8  -7      605.02      590.58     39.86 o
   4   8  -7      388.73      409.79     30.30 o
   5   8  -7       89.26      124.44     28.92 o
   6   8  -7     1057.38     1065.53     82.18 o
   7   8  -7     3000.68     2932.34    174.36 o
   8   8  -7     1037.01     1025.84     54.68 o
  10   8  -7      626.85      662.27     34.94 o
  11   8  -7      388.14      455.76     38.00 o
  12   8  -7      927.03      971.96     70.05 o
  13   8  -7       56.12       59.20     17.46 o
   0   9  -7     2388.41     2568.60    269.80 o
   1   9  -7     1551.99     1674.48     84.13 o
   2   9  -7      796.68      804.85     53.31 o
   4   9  -7      842.40      846.57     51.76 o
   5   9  -7     2979.76     2870.44    169.93 o
   6   9  -7      178.58      166.96     21.36 o
   7   9  -7     1817.20     1943.61    130.07 o
   8   9  -7      205.74      226.66     36.70 o
  10   9  -7       81.73       83.07     24.47 o
   0   0  -6    46696.54    45460.84   2248.65 o
   2   0  -6    26697.95    26439.43   2378.00 o
   4   0  -6     4582.97     4087.62    346.43 o
   6   0  -6     3032.40     3121.42    187.52 o
  14   0  -6     1365.70     1334.41     66.61 o
   1   1  -6     8484.48     8867.97    310.63 o
   2   1  -6    10037.45    10290.34    333.14 o
   4   1  -6     8447.59     8951.57    352.45 o
   6   1  -6     1791.81     1837.09     91.95 o
   7   1  -6     1166.37     1099.45     38.24 o
   8   1  -6     1991.29     2067.21     79.00 o
   9   1  -6      808.28      856.65     40.85 o
  10   1  -6     1754.05     1904.90     80.78 o
  11   1  -6    10731.61    11480.57    498.09 o
  12   1  -6     5951.55     5940.84    192.16 o
  13   1  -6      770.95      872.08     33.19 o
  14   1  -6      210.29      208.94     16.90 o
  16   1  -6      987.47     1114.59     54.68 o
  18   1  -6      463.72      497.65     27.68 o
   0   2  -6     5860.15     5894.00    315.59 o
   1   2  -6     2026.78     2115.48     84.50 o
   3   2  -6      497.75      483.59     46.36 o
   4   2  -6    17569.03    17863.98    689.16 o
   5   2  -6      883.57      942.77     35.96 o
   6   2  -6     6114.27     6129.10    222.66 o
   7   2  -6     2587.01     2719.54    112.99 o
   8   2  -6     9218.82     8866.32    310.78 o
   9   2  -6     1759.53     1896.42     80.54 o
  11   2  -6      833.98      868.48     45.64 o
  12   2  -6     3258.98     3266.28    132.68 o
  13   2  -6      346.17      325.46     22.52 o
  15   2  -6      221.34      252.31     24.61 o
  16   2  -6     1462.14     1564.05     92.69 o
  17   2  -6      112.08      137.89     17.78 o
  19   2  -6      119.39      128.32     24.10 o
   1   3  -6    10734.92    10418.50    383.44 o
   2   3  -6     2207.55     2206.50     81.90 o
   3   3  -6    12034.33    11437.04    386.69 o
   4   3  -6     1641.55     1911.80    246.62 o
   5   3  -6      536.38      632.11     27.29 o
   7   3  -6     3231.06     3120.00    126.24 o
   8   3  -6      744.84      694.37     49.86 o
   9   3  -6      353.84      334.40     34.43 o
  10   3  -6     1214.55     1300.37     70.55 o
  11   3  -6     1713.74     1725.50    111.36 o
  12   3  -6     2402.57     2399.28     97.82 o
  13   3  -6      161.17      177.92     19.67 o
  14   3  -6     2027.04     2046.81     70.56 o
  15   3  -6     2516.43     2647.86    102.63 o
  16   3  -6      506.96      517.85     31.35 o
  17   3  -6      408.53      437.43     26.07 o
  18   3  -6      151.02      140.22     15.95 o
  19   3  -6      865.26      882.82     96.59 o
  20   3  -6     1679.86     1429.51    103.67 o
   1   4  -6     2997.94     3085.66     94.04 o
   2   4  -6     9129.28     8304.90    245.96 o
   3   4  -6     2239.38     2073.86     61.35 o
   4   4  -6     6644.76     6168.51    172.08 o
   5   4  -6     2034.29     1963.59     59.31 o
   6   4  -6     3481.66     3392.94    128.54 o
   7   4  -6      858.29      982.27     69.66 o
   8   4  -6     4874.44     4697.27    272.06 o
   9   4  -6       98.07      130.03     24.17 o
  10   4  -6     3544.08     3615.36    205.99 o
  11   4  -6       18.68       18.91     18.12 o
  12   4  -6     3270.61     3187.05    170.45 o
  13   4  -6     1309.14     1269.51     48.63 o
  15   4  -6      465.92      532.88     35.28 o
  16   4  -6     1099.65     1216.26     63.73 o
  17   4  -6       21.62       24.52     16.55 o
  18   4  -6      497.82      572.45     56.67 o
  19   4  -6       91.69       92.08     27.69 o
   2   5  -6     2176.60     2016.12     65.99 o
   3   5  -6      964.19      829.68     34.43 o
   4   5  -6     4126.95     3762.42    174.89 o
   5   5  -6     1621.40     1540.43     75.54 o
   6   5  -6      922.48      808.40     45.52 o
   8   5  -6     1643.59     1641.78    101.28 o
   9   5  -6     1780.85     1886.11    109.57 o
  10   5  -6      161.23      183.25     24.16 o
  11   5  -6     5146.07     4969.88    211.24 o
  13   5  -6      103.97      107.67     15.38 o
  15   5  -6     2016.87     2061.66     91.32 o
  16   5  -6      707.48      754.72     45.04 o
  18   5  -6      265.99      236.96     36.70 o
   0   6  -6     4042.27     3776.52    273.34 o
   1   6  -6      199.84      261.44     30.24 o
   2   6  -6      527.66      520.51     42.92 o
   3   6  -6     1551.27     1429.99     83.17 o
   4   6  -6      478.89      477.43     35.72 o
   5   6  -6       59.00       78.78     20.87 o
   6   6  -6     4951.76     4547.75    255.47 o
   7   6  -6      166.45      164.80     33.53 o
   8   6  -6     2046.46     2200.79    116.09 o
   9   6  -6     4155.17     4212.80    183.75 o
  10   6  -6      351.58      363.50     55.06 o
  12   6  -6     1374.42     1524.16     59.74 o
  13   6  -6      767.05      835.33     40.89 o
  17   6  -6      351.67      331.15     31.62 o
   1   7  -6     1621.51     1553.72     91.31 o
   2   7  -6     1968.31     2033.33    110.32 o
   3   7  -6     5111.69     5021.27    235.92 o
   4   7  -6     1880.36     1764.09     80.45 o
   5   7  -6     1170.46     1031.16     99.14 o
   6   7  -6      513.62      490.67     81.78 o
   7   7  -6     1762.26     1669.57     66.80 o
   8   7  -6     2240.51     2256.20     76.92 o
   9   7  -6     1123.77     1175.23     46.49 o
  11   7  -6     3019.76     3076.28    141.10 o
  12   7  -6       90.34      137.52     17.09 o
  13   7  -6      155.17      182.78     19.99 o
  15   7  -6      898.99      931.92     61.66 o
  16   7  -6      573.25      549.28     44.61 o
   1   8  -6      244.50      262.46     31.82 o
   2   8  -6      641.20      698.62     40.03 o
   3   8  -6      154.82      155.18     22.99 o
   4   8  -6     2394.92     2404.63    108.07 o
   5   8  -6      879.74      836.57     45.60 o
   6   8  -6      337.92      329.80     32.65 o
   7   8  -6     1017.22     1050.28     60.12 o
   8   8  -6     1303.23     1306.46     68.20 o
  10   8  -6     1389.96     1508.02     86.39 o
  13   8  -6     1316.04     1313.25     78.92 o
  14   8  -6     1539.86     1579.13    105.53 o
   1   9  -6      746.06      781.20     63.51 o
   2   9  -6     2022.69     2142.65    140.01 o
   3   9  -6      972.83     1011.70     58.94 o
   4   9  -6     1860.09     1806.08     90.12 o
   5   9  -6     1125.96     1014.18     93.37 o
   6   9  -6      790.20      855.47     55.17 o
   7   9  -6     1575.85     1803.68    115.19 o
   8   9  -6      321.54      355.44     58.60 o
   9   9  -6     1327.16     1536.40    120.41 o
  10   9  -6        5.61       24.88     17.95 o
  11   9  -6     1573.67     1665.29    114.85 o
   7  10  -6      636.12      618.16     65.68 o
   6   0  -5    10285.75    10124.97    569.28 o
  10   0  -5     3497.87     4163.05    251.26 o
  12   0  -5    24965.47    25184.92   1232.33 o
  14   0  -5     3333.94     3440.90    158.22 o
  18   0  -5      648.48      719.07     47.28 o
  20   0  -5     2260.04     2173.11    117.75 o
   3   1  -5     2750.27     2903.38    104.76 o
   4   1  -5      328.63      351.74     13.48 o
   5   1  -5     4110.44     3954.03    235.40 o
   6   1  -5     2469.66     2404.51    118.22 o
   7   1  -5     3398.55     3806.76    182.97 o
   8   1  -5     5066.12     4908.63    176.01 o
   9   1  -5     6770.45     6697.72    229.38 o
  10   1  -5     7597.72     7983.87    294.75 o
  11   1  -5      458.98      565.39     42.19 o
  12   1  -5     4017.40     3995.21    143.01 o
  13   1  -5     1507.04     1640.51     50.86 o
  14   1  -5      201.55      223.27     16.38 o
  15   1  -5      816.18      807.74     48.46 o
  16   1  -5     2385.59     2554.77    108.17 o
  17   1  -5     2060.51     2267.93     90.59 o
  19   1  -5     1058.53      976.78     50.98 o
  20   1  -5      446.38      392.15     53.45 o
   1   2  -5     1648.61     1717.27     83.79 o
   2   2  -5    33006.63    32983.72   1169.22 o
   3   2  -5     2669.76     2800.43    118.20 o
   4   2  -5     3811.37     3868.89    134.98 o
   5   2  -5      717.12      776.08     25.72 o
   6   2  -5     7496.44     7160.94    261.00 o
   7   2  -5      687.43      688.24     29.48 o
   9   2  -5      625.17      675.64     28.09 o
  10   2  -5     4107.19     4425.18    154.18 o
  11   2  -5      502.75      577.24     30.62 o
  12   2  -5     4466.64     4319.18    191.55 o
  13   2  -5      882.49      914.11     35.69 o
  15   2  -5      505.41      522.81     31.71 o
  16   2  -5     2333.62     2472.13     88.70 o
  17   2  -5      284.32      281.11     19.70 o
  18   2  -5      415.58      423.82     33.37 o
  19   2  -5      273.70      303.52     33.08 o
   0   3  -5      517.67      473.41     27.66 o
   1   3  -5     5816.51     5783.55    245.21 o
   4   3  -5      403.65      403.69     39.03 o
   5   3  -5     2999.69     3184.43    162.15 o
   7   3  -5      425.51      392.82     25.73 o
   8   3  -5     2831.36     2648.78    109.39 o
  10   3  -5     3933.15     4000.00    191.62 o
  11   3  -5     1101.45     1087.93     51.46 o
  12   3  -5      359.29      342.96     20.60 o
  13   3  -5      847.45      769.75     31.99 o
  14   3  -5      777.86      799.87     32.51 o
  15   3  -5      629.95      652.76     35.92 o
  16   3  -5     3227.67     3378.51    125.60 o
  17   3  -5      626.87      679.38     34.31 o
  18   3  -5     1992.51     2070.50    105.89 o
  19   3  -5      959.38      963.89     63.05 o
  20   3  -5      197.65      145.53     27.69 o
   1   4  -5      829.78      783.03     29.32 o
   2   4  -5     2222.45     1850.78     64.61 o
   3   4  -5     1467.83     1550.89     47.76 o
   4   4  -5     5309.76     4763.83    143.29 o
   5   4  -5     1936.45     1954.11     56.31 o
   6   4  -5     1471.88     1385.32     44.44 o
   7   4  -5     2236.38     2129.41     83.05 o
   8   4  -5     2419.38     2500.26    197.60 o
   9   4  -5      881.87      780.96     55.21 o
  11   4  -5     1403.27     1483.82     66.56 o
  13   4  -5      117.85      123.57     15.12 o
  14   4  -5     4298.88     4008.54    229.71 o
  15   4  -5      436.58      449.43     24.22 o
  16   4  -5     2043.04     2135.27     89.07 o
  17   4  -5       50.09       72.82     27.54 o
  18   4  -5      134.48      127.83     20.83 o
  19   4  -5      181.35      166.80     22.91 o
   0   5  -5     4468.23     4150.36    175.12 o
   1   5  -5     1461.00     1415.26     46.25 o
   2   5  -5     1790.42     1644.79     55.33 o
   3   5  -5      611.08      647.17     24.86 o
   4   5  -5     1470.88     1479.05     55.52 o
   5   5  -5     1849.41     1716.19    104.32 o
   6   5  -5      473.63      444.93     38.44 o
   7   5  -5     2047.06     1915.02    155.83 o
   8   5  -5     2557.01     2644.50    132.12 o
   9   5  -5     7471.42     7519.35    322.17 o
  10   5  -5     2167.86     2290.18    144.62 o
  11   5  -5      138.16      134.93     20.77 o
  12   5  -5      277.49      329.40     20.06 o
  13   5  -5     1104.70     1187.59     49.86 o
  14   5  -5       47.47       52.57     19.90 o
  15   5  -5      366.05      432.17     28.63 o
  17   5  -5     1757.09     1773.36    141.02 o
  18   5  -5      988.96     1050.88     88.86 o
   1   6  -5     1073.87      991.64    118.48 o
   2   6  -5     1045.84     1148.11    180.30 o
   3   6  -5       75.45      103.58     25.81 o
   4   6  -5     3686.67     3467.67    140.69 o
   5   6  -5       67.61       91.61     20.45 o
   6   6  -5     3679.07     3447.35    181.11 o
   7   6  -5      468.24      432.87     45.97 o
   8   6  -5      149.87      169.31     25.95 o
   9   6  -5       31.94       42.52     16.31 o
  11   6  -5      431.50      468.70     28.01 o
  13   6  -5      225.17      216.05     20.04 o
  14   6  -5     1886.66     2031.20     87.11 o
  15   6  -5      230.43      247.77     23.96 o
   0   7  -5     1267.37     1249.33     88.87 o
   1   7  -5     2465.12     2434.83     98.74 o
   2   7  -5      844.73      873.46     46.74 o
   3   7  -5     3370.66     3363.91    135.30 o
   4   7  -5      329.84      348.96     35.56 o
   7   7  -5     1357.68     1287.99     48.24 o
   9   7  -5       34.42       49.80     28.78 o
  10   7  -5      296.69      326.96     21.46 o
  12   7  -5      437.85      506.87     30.02 o
  14   7  -5      338.81      355.29     46.02 o
  15   7  -5      133.79      146.56     21.60 o
  16   7  -5     1555.20     1503.56    117.19 o
   1   8  -5     1072.39      986.40     75.35 o
   2   8  -5     1733.02     1790.77    109.47 o
   3   8  -5      189.28      216.58     25.65 o
   4   8  -5      704.58      653.13     60.91 o
   5   8  -5      616.95      601.37     37.85 o
   7   8  -5      106.38      123.87     22.00 o
   8   8  -5     1136.61     1146.58     59.13 o
   9   8  -5      468.66      497.74     37.45 o
  10   8  -5      996.98     1144.74     61.14 o
  11   8  -5     1872.00     2011.25     90.15 o
  12   8  -5     1679.56     1780.54     75.10 o
  13   8  -5       54.80       54.12     17.60 o
  14   8  -5      226.96      247.27     41.85 o
   1   9  -5      269.61      312.30     70.19 o
   2   9  -5      453.92      443.98     40.21 o
   4   9  -5      292.74      279.09     31.18 o
   5   9  -5     2298.88     2192.55    150.96 o
   6   9  -5      773.28      733.41     56.93 o
   7   9  -5     1810.09     1758.30    147.96 o
  10   9  -5      717.33      786.98     59.60 o
  11   9  -5      410.81      372.83     43.79 o
   6  10  -5     1409.83     1703.82    153.25 o
   7  10  -5      575.32      566.01     63.75 o
   0   0  -4    69990.51    61974.26   4798.51 o
   2   0  -4    25254.19    26551.09   1690.97 o
   4   0  -4    21659.52    21419.51   1066.69 o
   6   0  -4     1373.42     1583.76     80.98 o
   8   0  -4     5045.58     4663.36    294.82 o
  12   0  -4     5387.35     5547.62    246.50 o
  14   0  -4     6575.30     7124.73    291.98 o
   1   1  -4    11014.51    11162.66    439.28 o
   2   1  -4    13993.73    14491.24    540.63 o
   4   1  -4     7532.07     7847.40    216.38 o
   5   1  -4    10922.42    11764.21    421.89 o
   6   1  -4     5529.77     5583.94    263.17 o
   7   1  -4     8765.41     9153.48    291.44 o
   8   1  -4     1577.13     1845.16     61.48 o
   9   1  -4      158.79      186.05     14.67 o
  10   1  -4     2556.20     2654.56    113.66 o
  12   1  -4     4316.73     4496.89    146.66 o
  13   1  -4      316.92      348.87     19.20 o
  14   1  -4      394.44      426.32     21.86 o
  15   1  -4     1924.96     2194.88     97.51 o
  18   1  -4       57.37       70.70     31.19 o
  19   1  -4     1444.46     1361.93     75.26 o
  20   1  -4      350.78      318.68     31.56 o
   0   2  -4    28765.24    27945.79   1620.75 o
   1   2  -4     2466.37     2495.93     97.64 o
   3   2  -4     8818.22     9129.32    343.80 o
   4   2  -4    11505.84    11994.45    354.73 o
   5   2  -4     2141.68     2365.39     66.21 o
   6   2  -4     2130.66     2166.51     66.83 o
   7   2  -4     1878.66     2082.63     65.95 o
   8   2  -4     9098.04     8491.43    265.62 o
   9   2  -4     5812.66     6348.10    248.57 o
  10   2  -4     8624.49     9606.57    366.57 o
  11   2  -4     1028.31     1125.51     41.49 o
  12   2  -4      458.62      496.87     31.90 o
  13   2  -4      299.94      284.16     17.40 o
  14   2  -4     2581.71     2585.52     86.52 o
  15   2  -4      232.72      223.91     17.66 o
  17   2  -4       41.15       76.86     15.74 o
  18   2  -4     4776.46     4452.72    307.15 o
  19   2  -4      646.73      571.73     32.57 o
   1   3  -4    10180.01    10232.87    406.36 o
   2   3  -4     2925.41     3073.70    132.25 o
   3   3  -4     2634.69     2677.73     99.94 o
   4   3  -4     2933.89     2718.65    107.73 o
   5   3  -4     8062.40     8024.34    243.30 o
   6   3  -4     1541.26     1180.31    113.97 o
   7   3  -4     6474.10     6477.74    290.05 o
   8   3  -4      410.37      448.48     22.48 o
   9   3  -4     1003.98     1052.47     43.05 o
  10   3  -4     2672.63     2772.53    135.55 o
  11   3  -4     2604.62     2298.63     98.18 o
  12   3  -4     2422.80     2562.71     85.23 o
  13   3  -4     1776.59     1773.52     62.07 o
  14   3  -4      738.67      766.26     37.32 o
  15   3  -4     1302.08     1360.13     56.88 o
  16   3  -4      544.36      589.46     33.82 o
  17   3  -4      366.54      337.42     46.36 o
  18   3  -4      174.66      174.68     24.77 o
  19   3  -4      336.12      351.97     32.69 o
  20   3  -4      653.16      636.19     74.05 o
   0   4  -4    28455.91    25524.09    936.19 o
   1   4  -4      115.46      131.53     11.30 o
   2   4  -4     5328.31     4886.82    160.79 o
   4   4  -4     2453.66     2057.33    188.67 o
   5   4  -4     2902.05     3001.14     88.15 o
   6   4  -4     1045.79     1007.02     31.89 o
   7   4  -4      258.51      305.50     17.61 o
   9   4  -4      109.99      124.76     16.32 o
  10   4  -4     3243.20     3186.39    149.48 o
  11   4  -4      179.07      184.70     18.34 o
  12   4  -4     2229.31     2295.12     74.51 o
  13   4  -4     3531.80     3391.05    118.89 o
  14   4  -4     3313.94     3671.93    175.90 o
  15   4  -4     1922.78     1993.26     67.45 o
  17   4  -4      343.13      390.91     34.64 o
  18   4  -4      251.97      250.91     28.23 o
  19   4  -4      675.15      670.23     44.51 o
  20   4  -4      427.41      362.46     29.04 o
   2   5  -4     1869.74     1631.57     61.01 o
   3   5  -4     2931.42     2204.79    182.87 o
   4   5  -4     5169.86     4391.90    153.25 o
   5   5  -4     1081.65      991.33     41.11 o
   6   5  -4     4605.12     4309.61    209.47 o
   8   5  -4     1037.24     1043.54     62.74 o
   9   5  -4      833.91      805.97     48.60 o
  10   5  -4     1751.60     1820.43     74.37 o
  11   5  -4      820.22      927.73     40.39 o
  12   5  -4      668.30      866.72    155.83 o
  13   5  -4      661.26      712.69     31.75 o
  15   5  -4      975.59     1148.76     92.08 o
  17   5  -4     1750.06     1680.32     81.92 o
  18   5  -4      166.29      159.60     24.28 o
  19   5  -4     2345.79     2225.39    193.18 o
   0   6  -4     4190.68     3815.92    268.74 o
   1   6  -4      535.36      639.15     37.57 o
   2   6  -4     1119.13      986.62     60.68 o
   3   6  -4      322.29      343.93     42.35 o
   4   6  -4     3342.05     2866.95    179.69 o
   5   6  -4     1751.98     1578.62     75.42 o
   6   6  -4     3532.66     3131.20    145.18 o
   7   6  -4      805.88      793.31     53.27 o
   8   6  -4     6602.91     6345.54    280.97 o
   9   6  -4     2505.32     2554.03    111.98 o
  10   6  -4      548.51      584.14     28.71 o
  11   6  -4      252.37      258.45     18.10 o
  13   6  -4      429.33      473.93     80.49 o
  15   6  -4     1933.44     1976.84    155.19 o
  16   6  -4      693.38      705.09     90.15 o
  17   6  -4       45.80       75.31     28.33 o
  18   6  -4     2715.52     2698.73    147.78 o
   1   7  -4     7650.13     7384.30    303.99 o
   2   7  -4      773.57      708.96     94.01 o
   5   7  -4     1260.22     1182.02     58.39 o
   6   7  -4     1360.30     1322.62    188.03 o
   7   7  -4       18.75       36.45     15.34 o
   8   7  -4     4089.43     4139.31    143.52 o
   9   7  -4      199.38      225.71     18.06 o
  10   7  -4      860.15      839.67    117.84 o
  11   7  -4      712.79      824.74     41.27 o
  13   7  -4      143.80      178.44     22.91 o
  14   7  -4     1017.23     1094.71     65.62 o
   0   8  -4     1830.21     1960.04    142.04 o
   1   8  -4      839.97      878.05     69.38 o
   2   8  -4      258.37      269.45     31.31 o
   3   8  -4     1307.89     1290.41     68.07 o
   5   8  -4      882.12      863.62     56.68 o
   6   8  -4      223.35      208.66     21.74 o
   7   8  -4     1373.13     1320.76     57.04 o
   8   8  -4      824.36      898.27    109.47 o
   9   8  -4      191.41      213.67     23.19 o
  10   8  -4      907.54      931.70     45.73 o
  12   8  -4      369.43      406.09     25.65 o
  13   8  -4     1247.48     1274.65     99.03 o
  14   8  -4     1451.81     1548.65     98.48 o
   1   9  -4     1664.62     1736.20    100.16 o
   2   9  -4      318.10      341.32     31.33 o
   3   9  -4     1203.64     1253.87     76.49 o
   4   9  -4     1368.18     1416.29     86.36 o
   5   9  -4      480.60      510.06     43.63 o
   6   9  -4      185.38      162.27     48.29 o
   7   9  -4     3600.71     3678.08    354.80 o
   8   9  -4       95.38       85.55     28.33 o
   9   9  -4     1696.00     1764.64    118.32 o
  10   9  -4      511.41      519.73     41.62 o
  11   9  -4     1315.80     1314.58     81.96 o
   0  10  -4     1824.38     1741.98    112.52 o
   1  10  -4        2.79       -1.29     27.04 o
   2  10  -4      581.12      579.53     61.82 o
   5  10  -4     1287.39     1461.70    135.87 o
   6  10  -4      681.60      795.24     83.71 o
   7  10  -4      748.09      735.36     76.63 o
   8  10  -4     1490.30     1642.00    145.53 o
   2   0  -3    33629.97    33995.59   2087.67 o
   6   0  -3    18286.21    18395.50    777.15 o
   8   0  -3    10809.27    11112.40    643.63 o
  10   0  -3     8565.12     9922.33    579.55 o
  14   0  -3    16148.85    16507.92    788.56 o
  18   0  -3      182.40      200.85     31.25 o
  20   0  -3      884.96      811.77     60.42 o
   1   1  -3    18012.81    17704.47    784.97 o
   2   1  -3     9794.77    10009.73    451.22 o
   3   1  -3     9418.12     9808.89    402.88 o
   4   1  -3      246.19      261.36     11.24 o
   6   1  -3    11548.99    11906.97    406.08 o
   7   1  -3     1988.01     2131.99    128.45 o
   8   1  -3     5211.66     5721.43    409.15 o
  10   1  -3     3750.18     4156.61    175.17 o
  11   1  -3     2381.01     3033.18    118.00 o
  12   1  -3     1419.32     1411.72     48.98 o
  13   1  -3     3957.70     4276.40    129.43 o
  14   1  -3      665.42      750.81     86.29 o
  15   1  -3     1109.55     1143.20     96.96 o
  17   1  -3     2315.27     2305.17    101.60 o
  18   1  -3     1067.09     1033.19     69.43 o
  20   1  -3      557.65      511.92     54.73 o
   1   2  -3      606.02      606.29     23.27 o
   2   2  -3    10536.26    10347.20    401.80 o
   3   2  -3      799.01      798.27     33.56 o
   4   2  -3     5175.68     5766.88    261.09 o
   5   2  -3     1756.03     1900.12     64.35 o
   6   2  -3    13907.83    14312.36    433.82 o
   7   2  -3      108.99      152.10     11.18 o
   8   2  -3     3984.12     4194.32    154.50 o
   9   2  -3      664.39      696.10     27.18 o
  10   2  -3    10473.17    10741.58    381.75 o
  11   2  -3      426.09      498.05     24.42 o
  12   2  -3      891.84      874.62     33.18 o
  13   2  -3       82.34      100.06     12.52 o
  14   2  -3      706.13      796.37     29.51 o
  15   2  -3       48.55       69.73     15.80 o
  16   2  -3     2316.77     2565.38    252.42 o
  17   2  -3      365.08      382.34     27.27 o
  18   2  -3      137.81      153.82     22.12 o
  19   2  -3      421.13      413.18     30.33 o
  20   2  -3     3876.56     3766.35    167.53 o
  21   2  -3      737.59      690.28     63.75 o
   1   3  -3    15455.05    15850.12    834.54 o
   2   3  -3     1027.69      983.95     36.21 o
   4   3  -3       27.10       53.31      7.69 o
   5   3  -3     6714.97     6984.55    221.47 o
   7   3  -3      807.28      838.73     27.22 o
   9   3  -3     7636.11     7611.61    252.45 o
  10   3  -3     5186.25     5381.44    159.44 o
  11   3  -3      664.39      673.53     28.78 o
  12   3  -3      285.54      288.06     16.61 o
  13   3  -3     7761.15     7909.88    239.53 o
  14   3  -3     1075.81     1155.06     48.47 o
  15   3  -3     1616.54     1687.72     63.88 o
  16   3  -3     1679.77     1740.03     68.57 o
  17   3  -3      753.19      802.14     48.02 o
  18   3  -3     3118.46     3121.22    221.37 o
  19   3  -3       93.44       77.72     21.31 o
  21   3  -3      927.43      816.21     47.31 o
   1   4  -3     4392.75     4591.03    134.67 o
   2   4  -3    13302.56    12588.17    435.34 o
   3   4  -3      528.30      559.13     24.97 o
   5   4  -3      628.17      705.61     24.63 o
   6   4  -3     3830.17     3865.23    116.82 o
   7   4  -3       76.88       71.75     13.67 o
   8   4  -3     2088.89     2067.43     65.38 o
   9   4  -3       13.74       22.52     16.57 o
  10   4  -3      709.59      604.64     61.82 o
  11   4  -3     2770.54     2824.76     90.93 o
  12   4  -3     8505.49     8594.50    268.17 o
  13   4  -3     1615.01     1751.58     67.25 o
  14   4  -3     6534.79     6890.53    199.33 o
  15   4  -3      202.90      221.51     59.24 o
  16   4  -3     2889.13     2965.75    130.38 o
  18   4  -3     1496.35     1591.38     70.77 o
  19   4  -3      118.88      119.69     24.79 o
  20   4  -3      892.25      885.30     47.76 o
   0   5  -3    12976.54    12344.84    604.87 o
   1   5  -3      965.99      949.70     80.42 o
   2   5  -3     2323.66     2044.94     71.57 o
   3   5  -3     1688.97     2061.66     86.23 o
   4   5  -3     1231.82     1244.06     45.77 o
   5   5  -3     8475.76     7532.70    343.72 o
   6   5  -3     1769.92     1550.50     85.11 o
   7   5  -3     1577.70     1477.16    189.96 o
   8   5  -3     2517.79     2510.90    112.45 o
   9   5  -3     4983.99     5049.51    181.57 o
  10   5  -3     1290.19     1449.22     59.82 o
  11   5  -3     2170.55     2279.30     93.29 o
  12   5  -3       68.26       87.42     13.85 o
  14   5  -3      147.18      174.22     21.21 o
  16   5  -3      749.76      786.42     45.59 o
  18   5  -3      304.06      336.38     34.50 o
   2   6  -3     1600.96     1649.61     65.36 o
   3   6  -3     1125.18     1106.79     52.60 o
   4   6  -3     6859.22     6226.67    239.74 o
   5   6  -3      148.03      145.76     18.04 o
   6   6  -3     8912.95     8392.48    288.10 o
   7   6  -3     1419.57     1281.67     60.05 o
   8   6  -3      448.27      517.17     34.01 o
   9   6  -3      222.32      237.80     23.11 o
  10   6  -3     2103.33     2188.99     71.55 o
  11   6  -3       12.35       27.51     14.42 o
  12   6  -3      349.10      389.14     21.14 o
  13   6  -3      219.43      230.57     16.93 o
  15   6  -3       99.80       91.62     18.62 o
  17   6  -3      762.62      789.33     50.31 o
  18   6  -3      274.61      300.15     30.91 o
   0   7  -3      553.91      610.26     73.20 o
   1   7  -3     7986.39     8071.82    297.48 o
   2   7  -3     1163.29     1233.73     51.26 o
   3   7  -3     5701.03     5685.28    206.36 o
   4   7  -3      243.73      248.43     26.35 o
   5   7  -3     1265.67     1181.54     55.01 o
   6   7  -3      136.26      143.17     19.98 o
   7   7  -3     1228.13     1168.16     43.37 o
   8   7  -3     2102.63     2160.75     68.09 o
   9   7  -3      506.04      517.00     57.81 o
  10   7  -3       22.88       33.77     15.15 o
  12   7  -3      147.35      171.45     30.59 o
  13   7  -3     2132.74     2343.64    127.90 o
  14   7  -3       62.74       79.74     20.28 o
  15   7  -3      152.39      157.58     25.95 o
  16   7  -3      931.18      870.73     57.80 o
   1   8  -3      808.78      939.25     56.26 o
   2   8  -3     1555.79     1624.36    143.65 o
   3   8  -3      179.28      180.79     23.46 o
   4   8  -3      434.77      392.64     38.24 o
   5   8  -3      180.68      187.16     24.84 o
   6   8  -3      271.57      269.63     27.28 o
   7   8  -3      633.34      669.44     70.34 o
   8   8  -3     1501.53     1599.86     69.14 o
   9   8  -3     1193.23     1323.83     53.55 o
  10   8  -3     1828.73     1991.56     87.22 o
  11   8  -3      223.60      250.68     22.01 o
  12   8  -3     2331.53     2504.43    101.22 o
  13   8  -3       16.41       20.78     17.21 o
  14   8  -3      863.90      879.98     68.36 o
   0   9  -3      405.02      443.05     80.81 o
   1   9  -3      829.25      872.91     46.37 o
   2   9  -3       84.41       90.45     26.29 o
   3   9  -3      428.47      500.04     40.82 o
   4   9  -3      160.81      182.12     32.45 o
   5   9  -3     3747.39     3707.86    186.34 o
   6   9  -3      225.52      226.94     33.78 o
   7   9  -3     1683.77     1728.28    116.06 o
   9   9  -3     1071.88     1170.14     66.67 o
  11   9  -3      189.28      194.61     35.42 o
  12   9  -3      707.36      736.63     84.35 o
   1  10  -3      240.11      238.22     21.32 o
   2  10  -3      426.61      468.24     34.84 o
   3  10  -3      104.87      111.87     22.23 o
   5  10  -3      181.98      179.65     40.57 o
   6  10  -3     1202.36     1399.24    130.07 o
   7  10  -3      599.83      610.44     68.90 o
   8  10  -3      133.83      110.11     30.91 o
   0   0  -2    57087.93    48315.38   4165.53 o
   2   0  -2    14424.17    15463.14   1352.24 o
   4   0  -2    21660.49    22349.72   1464.91 o
   6   0  -2    43608.73    44694.00   2286.16 o
   8   0  -2     4467.52     5059.94    195.19 o
  10   0  -2    17552.80    19365.30   1618.82 o
  12   0  -2     3905.86     4323.08    300.74 o
  14   0  -2     1638.55     1643.85     66.28 o
  18   0  -2      112.54      113.23     29.24 o
  20   0  -2      224.18      214.43     39.28 o
   1   1  -2     2897.00     3036.79    136.13 o
   2   1  -2     2761.07     2911.18    112.18 o
   3   1  -2     4084.04     4214.58    160.77 o
   4   1  -2     4450.15     4600.81    142.68 o
   6   1  -2     4841.89     5376.04    197.06 o
   7   1  -2     9445.90    10027.28    361.13 o
   8   1  -2     2080.04     2405.47     84.10 o
   9   1  -2     4613.58     5404.51    226.77 o
  10   1  -2      841.20     1094.67    133.29 o
  11   1  -2     6225.35     6582.01    363.12 o
  12   1  -2     1464.17     1507.64     58.26 o
  13   1  -2      721.13      759.96     27.02 o
  14   1  -2     3446.32     3704.53    105.84 o
  15   1  -2      288.50      334.01     16.97 o
  18   1  -2       96.75       99.08     18.92 o
  19   1  -2     1520.85     1563.02     63.37 o
  20   1  -2      546.95      521.22     30.16 o
   0   2  -2    11518.83    11677.26    728.60 o
   1   2  -2     2689.76     2635.75    114.72 o
   2   2  -2    20511.76    21011.43   1022.81 o
   3   2  -2     2088.17     2009.93     62.83 o
   4   2  -2    19952.07    18768.70    905.44 o
   5   2  -2     1291.07     1440.23     43.68 o
   6   2  -2     6553.49     7037.33    362.15 o
   7   2  -2      262.98      261.74     13.73 o
   8   2  -2    17107.62    17271.98    457.82 o
   9   2  -2     1433.18     1692.10     49.51 o
  10   2  -2     1387.94     1352.20     52.27 o
  11   2  -2      487.86      510.17     23.88 o
  12   2  -2     2558.86     2738.86     78.46 o
  13   2  -2      372.62      378.16     20.24 o
  14   2  -2      920.19      845.47     34.77 o
  15   2  -2       79.06       82.74     13.94 o
  16   2  -2     2435.58     2573.98     89.27 o
  17   2  -2      758.78      775.89     37.48 o
  18   2  -2     3999.98     4166.64    155.11 o
  19   2  -2      105.26      116.68     20.75 o
  21   2  -2       50.55       52.16     27.04 o
   2   3  -2    10655.48    10623.83    358.35 o
   4   3  -2     5571.97     5327.19    195.56 o
   5   3  -2      176.60      212.00     14.10 o
   6   3  -2     2911.90     2124.30    200.26 o
   8   3  -2     1726.41     1967.53     60.21 o
   9   3  -2     6402.42     6723.10    191.87 o
  10   3  -2     2372.49     2452.30     75.95 o
  11   3  -2     7081.37     7142.52    238.70 o
  12   3  -2     3546.75     3687.25     96.73 o
  13   3  -2      231.46      246.66     14.33 o
  14   3  -2     1692.94     1769.94     59.48 o
  17   3  -2      799.30      863.45     45.75 o
  18   3  -2      491.50      507.46     35.25 o
  19   3  -2     2036.47     2036.54     89.50 o
  20   3  -2      450.36      470.71     63.75 o
   0   4  -2    16690.09    14944.08    795.78 o
   1   4  -2       22.57       38.18     11.17 o
   2   4  -2     5872.12     5491.43    192.19 o
   3   4  -2     1016.48      951.92     33.97 o
   5   4  -2       58.82       60.58      9.09 o
   6   4  -2      356.03      367.88     18.45 o
   7   4  -2     1926.37     1994.30     71.80 o
   8   4  -2     4835.04     4972.33    161.05 o
   9   4  -2     1790.05     1908.20     96.85 o
  10   4  -2     5970.04     5697.77    189.05 o
  11   4  -2     1156.94     1111.70     46.00 o
  12   4  -2     2609.18     2622.20     91.09 o
  13   4  -2     1214.29     1269.02     47.93 o
  14   4  -2     2179.86     2254.66     69.79 o
  15   4  -2      512.01      521.98     41.08 o
  16   4  -2     1647.18     1804.90     98.66 o
  17   4  -2       86.32      114.63     24.67 o
  18   4  -2       33.65       54.93     22.05 o
  19   4  -2      642.89      649.65     47.04 o
  20   4  -2       11.10       24.15     18.67 o
   1   5  -2     1276.25     1265.01     48.03 o
   2   5  -2     3751.62     3538.44    136.62 o
   3   5  -2     5327.23     4562.92    147.11 o
   4   5  -2     4234.64     3683.37    125.36 o
   5   5  -2     2068.10     1861.54     70.26 o
   6   5  -2     3776.47     3524.85    119.22 o
   7   5  -2     6578.51     5972.70    227.43 o
   8   5  -2     1639.86     1706.90     62.20 o
   9   5  -2      583.94      566.28     28.06 o
  10   5  -2      358.13      376.40     20.89 o
  11   5  -2     1457.05     1307.99     77.45 o
  12   5  -2     3552.94     3760.70    114.43 o
  13   5  -2      177.47      213.02     16.94 o
  14   5  -2      433.97      490.97     24.15 o
  15   5  -2      344.44      344.14     23.73 o
  16   5  -2       13.05       36.89     19.08 o
  17   5  -2     1384.22     1398.22     54.83 o
  18   5  -2       24.18       58.27     24.13 o
  19   5  -2     1788.88     1745.17    101.29 o
   0   6  -2       39.70       74.99     23.57 o
   1   6  -2       27.24       50.15     18.58 o
   2   6  -2     1779.91     1734.95     88.14 o
   3   6  -2      155.50      178.97     18.40 o
   4   6  -2     1136.14     1025.81     59.33 o
   5   6  -2     2971.23     2802.85    108.66 o
   6   6  -2     3574.14     3164.99    156.35 o
   7   6  -2      190.21      213.74     17.70 o
   8   6  -2     5733.70     5815.49    228.49 o
   9   6  -2     2886.63     3131.01    114.23 o
  10   6  -2      858.44      950.05     36.90 o
  11   6  -2     1916.94     2011.43     72.70 o
  12   6  -2      750.28      766.72     35.21 o
  13   6  -2      107.17      112.52     15.87 o
  14   6  -2      734.42      762.01     42.03 o
  16   6  -2     1609.63     1702.18    106.53 o
  17   6  -2       40.79       61.13     17.61 o
  18   6  -2     4128.86     3858.65    189.49 o
   1   7  -2     2043.79     2027.14     87.86 o
   2   7  -2      377.94      418.16     24.11 o
   3   7  -2     2205.01     2215.29     87.79 o
   4   7  -2      540.38      533.25     36.18 o
   6   7  -2      911.38      833.84     60.85 o
   7   7  -2      904.22      862.49     38.91 o
   8   7  -2      706.12      688.40     31.36 o
   9   7  -2      489.06      511.17     25.43 o
  10   7  -2      717.72      771.12     31.52 o
  11   7  -2     2609.07     2724.22    105.27 o
  12   7  -2      538.12      635.01     34.63 o
  13   7  -2      150.77      159.21     16.97 o
  14   7  -2     2542.70     2635.09    171.32 o
  15   7  -2     1637.90     1858.82    116.47 o
  16   7  -2      685.19      706.38     61.17 o
  17   7  -2      369.07      389.57     52.80 o
   1   8  -2      743.67      747.26     40.78 o
   2   8  -2      171.56      184.70     22.92 o
   3   8  -2     2486.19     2480.61     98.44 o
   5   8  -2      136.53      177.73     24.78 o
   6   8  -2      222.76      212.30     22.52 o
   7   8  -2      659.27      674.12     35.38 o
   9   8  -2     2188.51     2347.38    108.04 o
  12   8  -2      768.07      862.22     43.30 o
  13   8  -2      432.56      497.67     38.57 o
  14   8  -2     2105.70     2294.36    130.77 o
  15   8  -2      165.28      150.73     18.86 o
   1   9  -2      256.39      258.16     27.38 o
   2   9  -2      153.89      169.47     23.35 o
   3   9  -2     2591.34     2734.17    112.43 o
   4   9  -2      826.47      815.01     62.73 o
   5   9  -2      743.75      742.32     65.86 o
   6   9  -2       94.36       93.00     20.35 o
   7   9  -2     2553.14     2809.56    151.74 o
   8   9  -2      457.22      523.69     46.86 o
   9   9  -2     1390.15     1500.16     87.61 o
  10   9  -2      170.32      189.75     27.77 o
  11   9  -2      993.12     1073.72     77.63 o
  12   9  -2      594.27      593.43     51.19 o
   1  10  -2      484.88      492.56     29.74 o
   2  10  -2      937.31      876.87     40.86 o
   3  10  -2      910.21      911.36     48.77 o
   5  10  -2      249.61      313.59     48.94 o
   6  10  -2     1042.70     1305.87    123.63 o
   7  10  -2      332.74      338.70     50.87 o
   8  10  -2     1398.09     1549.92    159.69 o
   9  10  -2      137.56      133.29     28.33 o
   2   0  -1    37578.30    35790.96   1728.75 o
   4   0  -1     1169.66     1225.62     63.67 o
   6   0  -1     6465.05     7216.15    311.11 o
   8   0  -1     4910.23     6010.11    237.10 o
  12   0  -1     3982.81     4223.77    281.49 o
  14   0  -1    10525.81    11093.45    405.53 o
  16   0  -1      670.38      599.46     38.55 o
  18   0  -1      146.02      149.42     23.67 o
  20   0  -1       32.22       36.35     16.91 o
   0   1  -1    24971.55    24429.75   1915.67 o
   1   1  -1     7808.34     6632.39    605.93 o
   2   1  -1     5685.28     5998.82    305.54 o
   3   1  -1     3596.03     3601.67    137.88 o
   4   1  -1    18998.46    19840.31    620.74 o
   5   1  -1     3257.25     3428.70    117.74 o
   6   1  -1     2360.78     2400.39     72.29 o
   8   1  -1     5265.60     5637.74    253.13 o
   9   1  -1     4299.23     4603.18    197.13 o
  10   1  -1     3313.72     3558.56    182.54 o
  11   1  -1      133.86      185.00     13.06 o
  12   1  -1     1354.52     1431.79     52.12 o
  13   1  -1     5132.41     5398.85    133.54 o
  14   1  -1      603.02      607.31     24.29 o
  15   1  -1      692.97      666.80     29.89 o
  16   1  -1     3538.22     3652.89    110.65 o
  19   1  -1       37.69       45.33     15.35 o
  20   1  -1     1314.81     1270.17     39.88 o
  21   1  -1     2297.07     2207.78    112.05 o
  22   1  -1      313.01      312.95     38.64 o
   1   2  -1     9407.92     9299.94    442.44 o
   2   2  -1     2480.83     2174.47    136.32 o
   3   2  -1     1519.67     1572.12     55.91 o
   4   2  -1     2585.52     2763.66     72.15 o
   5   2  -1     9872.01    10678.36    317.75 o
   6   2  -1    17024.31    17292.22    532.42 o
   7   2  -1     4130.16     4461.13    144.43 o
   8   2  -1     3004.56     3160.89     89.56 o
   9   2  -1      577.64      577.59     22.38 o
  10   2  -1     8401.85     8108.55    257.38 o
  11   2  -1      952.42     1024.74     34.81 o
  12   2  -1      713.69      699.24     26.22 o
  13   2  -1     1478.38     1645.05     46.69 o
  14   2  -1      116.59      136.67     10.73 o
  15   2  -1      281.89      291.27     19.78 o
  16   2  -1     2770.00     3038.27    104.28 o
  17   2  -1      769.65      795.37     46.72 o
  18   2  -1      281.20      279.02     22.57 o
  19   2  -1      327.75      352.74     25.44 o
  20   2  -1     6323.31     6060.64    257.84 o
  21   2  -1      336.61      343.85     45.72 o
   0   3  -1     1399.29     1565.77    233.42 o
   4   3  -1      121.41      123.84      8.27 o
   5   3  -1      228.99      326.51     15.70 o
   6   3  -1      170.07      216.65     10.64 o
   7   3  -1      937.02     1028.89     31.79 o
   9   3  -1     4453.13     4459.73    116.03 o
  10   3  -1     1458.90     1353.79     46.03 o
  11   3  -1      210.46      224.67     14.64 o
  12   3  -1     2963.68     3121.87     81.42 o
  13   3  -1     9587.62    10003.35    254.21 o
  14   3  -1      326.71      340.78     18.54 o
  15   3  -1        3.09       21.87     11.66 o
  16   3  -1     2162.46     2359.16     80.41 o
  17   3  -1     2011.18     1790.75    161.62 o
  18   3  -1     3027.16     3058.62    143.90 o
  19   3  -1      862.45      876.95     57.69 o
  20   3  -1      689.67      722.58     52.15 o
  21   3  -1     1775.16     1545.34     93.23 o
   1   4  -1     6904.46     6642.68    203.48 o
   2   4  -1    12191.37    10536.57    425.06 o
   3   4  -1     1436.65     1498.24     47.92 o
   4   4  -1     4306.21     3696.39    118.20 o
   5   4  -1     1820.96     1869.60     59.58 o
   6   4  -1      125.53      153.95     23.07 o
   7   4  -1       15.23       24.87      9.74 o
   8   4  -1      781.77      788.35     33.91 o
   9   4  -1      859.35      890.45     42.33 o
  10   4  -1      505.28      485.33     40.48 o
  11   4  -1      922.96      889.53     46.36 o
  12   4  -1     4626.82     4740.93    146.09 o
  13   4  -1      260.42      292.18     19.50 o
  14   4  -1     4696.06     4707.49    145.95 o
  15   4  -1      104.74      191.89     58.60 o
  16   4  -1      180.93      153.90     57.95 o
  17   4  -1      431.63      423.86     34.57 o
  18   4  -1     1323.49     1427.06     65.11 o
  19   4  -1      560.85      535.97     35.43 o
  20   4  -1      268.64      303.37     28.59 o
   1   5  -1     6094.83     5686.75    201.31 o
   2   5  -1     2929.50     2671.54     83.44 o
   3   5  -1     1267.15     1230.40     44.54 o
   4   5  -1      757.48      780.94     28.18 o
   5   5  -1     7093.80     6253.27    186.68 o
   6   5  -1     2357.55     2285.88     68.70 o
   7   5  -1     2974.94     2813.93    110.72 o
   8   5  -1     3684.27     3617.62    114.07 o
   9   5  -1      901.06      755.32     86.29 o
  10   5  -1     2302.67     2344.41     87.38 o
  11   5  -1      762.58      746.49     33.96 o
  12   5  -1     1756.01     1884.88     68.77 o
  13   5  -1      415.49      390.62     20.67 o
  14   5  -1       77.67       79.94     16.55 o
  15   5  -1     1041.33     1044.57     40.37 o
  16   5  -1      446.35      482.13     31.42 o
  18   5  -1      835.72      861.63     59.26 o
  19   5  -1      817.02      830.02     94.66 o
   2   6  -1      745.77      706.50     40.20 o
   3   6  -1     1102.29     1123.28     48.03 o
   4   6  -1     3186.14     3009.00    111.54 o
   5   6  -1      860.36      926.35     42.13 o
   6   6  -1     8879.84     8157.76    292.68 o
   7   6  -1       14.42       23.59     13.76 o
   8   6  -1       57.14      195.03     51.47 o
   9   6  -1     2199.22     2299.43     82.64 o
  10   6  -1      593.92      650.71     31.49 o
  11   6  -1       62.63       67.47     12.75 o
  12   6  -1      784.83      759.72     32.78 o
  13   6  -1       45.10       47.10     15.35 o
  14   6  -1      197.30      204.70     21.31 o
  15   6  -1       47.33       68.90     19.73 o
  16   6  -1     3025.80     3374.44    125.84 o
  17   6  -1      373.60      417.66     29.17 o
  18   6  -1       35.94       52.41     19.56 o
   0   7  -1       30.53       46.20     27.35 o
   1   7  -1     3621.28     3397.61    128.54 o
   4   7  -1     1721.97     1703.03     80.34 o
   5   7  -1      293.36      323.94     23.35 o
   6   7  -1      703.46      690.52     34.90 o
   7   7  -1      849.28      811.67     44.19 o
   8   7  -1     1159.85     1467.50    197.68 o
   9   7  -1     2691.19     2812.80    121.95 o
  10   7  -1     1800.66     2018.15     67.04 o
  11   7  -1      568.23      641.79     32.47 o
  12   7  -1      266.09      301.15     23.50 o
  13   7  -1     4099.90     4406.23    217.17 o
  14   7  -1      437.22      440.30     36.15 o
  15   7  -1      261.02      256.87     23.30 o
  16   7  -1     1224.33     1203.06     83.05 o
  17   7  -1      362.28      412.56     32.78 o
   1   8  -1     1421.35     1478.61     86.36 o
   3   8  -1      183.19      211.74     23.21 o
   4   8  -1       89.89      108.08     22.01 o
   5   8  -1     1613.44     1629.97     69.80 o
   6   8  -1       90.63       87.28     20.13 o
   7   8  -1      222.34      225.18     20.66 o
   8   8  -1     2242.38     2350.22    139.69 o
   9   8  -1     1398.12     1356.10    124.92 o
  10   8  -1      363.81      464.01     36.57 o
  11   8  -1     1046.74     1134.06     59.76 o
  12   8  -1     2987.10     3167.63    229.88 o
  13   8  -1      110.47      140.66     25.49 o
  14   8  -1     1599.06     1687.08    153.90 o
   0   9  -1      664.59      734.21     51.55 o
   1   9  -1     1903.56     1974.80     90.15 o
   2   9  -1      462.49      537.04     42.02 o
   3   9  -1      114.63      151.75     19.36 o
   4   9  -1      132.80      134.09     20.93 o
   5   9  -1     3659.54     3748.47    166.60 o
   6   9  -1      557.86      597.32     31.57 o
   7   9  -1     1749.13     1951.77    135.04 o
   8   9  -1      125.34       98.51     25.73 o
  10   9  -1     1043.66     1168.62     76.49 o
  11   9  -1      714.79      710.12     55.78 o
  12   9  -1       51.69       63.37     27.69 o
   1  10  -1      595.37      634.27     34.68 o
   2  10  -1      232.77      244.98     18.47 o
   3  10  -1       92.40       99.94     20.58 o
   4  10  -1      801.81      852.93     54.86 o
   6  10  -1     1531.82     1911.80    158.40 o
   7  10  -1      459.77      462.34     61.17 o
   8  10  -1       24.87       25.76     28.98 o
   9  10  -1      752.05      806.19     82.42 o
   2   0   0     7839.67     8381.80    401.49 o
   4   0   0    55455.20    55761.85   2637.47 o
   6   0   0     3319.59     3708.51    172.50 o
   8   0   0     5242.02     6169.38    257.11 o
  10   0   0      292.00      364.50     21.07 o
  12   0   0      159.26      171.20     20.33 o
  14   0   0     1903.40     2026.04     83.09 o
  16   0   0      192.99      249.92     23.13 o
  18   0   0     1297.79     1229.29     64.85 o
  20   0   0     1035.37     1028.20     46.90 o
  22   0   0      266.97      298.14     28.33 o
   1   1   0    28848.87    27459.04    913.49 o
   2   1   0    25013.17    25201.23   1000.98 o
   3   1   0    17271.82    18694.02    626.94 o
   4   1   0    17053.84    18764.68    621.74 o
   5   1   0      449.98      490.99     17.67 o
   6   1   0     3039.52     3327.04     94.44 o
   7   1   0    19989.12    22401.07    622.46 o
   8   1   0      469.69      559.42     21.61 o
   9   1   0      164.25      160.64     10.74 o
  10   1   0      140.48      139.49     11.84 o
  11   1   0     3310.81     3434.40    109.22 o
  12   1   0     4483.57     4626.40    143.55 o
  13   1   0      148.74      214.50     11.81 o
  14   1   0      596.45      618.32     25.31 o
  15   1   0      154.07      166.88     15.26 o
  16   1   0      278.72      305.85     18.36 o
  17   1   0     3835.72     3942.98    109.90 o
  18   1   0      939.29      945.10     35.31 o
  19   1   0      196.39      178.31     16.97 o
  20   1   0      629.82      602.23     25.14 o
  21   1   0      858.87      821.99     38.52 o
  22   1   0     2798.70     2345.81     80.89 o
   0   2   0     2221.23     2449.61    145.85 o
   1   2   0      363.71      381.38     19.32 o
   2   2   0     6268.91     6664.50    223.36 o
   3   2   0      158.71      163.70      8.06 o
   4   2   0     1301.10     1438.21     44.26 o
   5   2   0     1685.70     1904.62     54.94 o
   6   2   0      202.71      268.63     12.67 o
   7   2   0     1169.83     1344.65     43.25 o
   8   2   0    24560.31    24892.80    634.84 o
   9   2   0     4398.30     5115.36    127.19 o
  10   2   0       23.87       46.95      9.97 o
  11   2   0        3.74       18.02     10.12 o
  12   2   0     3128.20     3391.74     95.85 o
  13   2   0       24.49       49.49      8.49 o
  14   2   0     1666.81     1828.80     51.31 o
  15   2   0     1579.62     1631.95     62.42 o
  16   2   0      435.79      494.44     22.33 o
  17   2   0        8.85        0.21     14.17 o
  18   2   0     4151.68     4206.43    124.16 o
  19   2   0      807.17      784.44     32.84 o
  20   2   0     2846.85     2668.55     84.95 o
  21   2   0      102.30       99.28     14.34 o
   1   3   0    16075.78    16139.06    485.93 o
   2   3   0     2709.77     2786.99     85.41 o
   3   3   0     5915.18     5872.85    178.55 o
   4   3   0     7981.05     7708.60    234.64 o
   5   3   0      874.90      989.63     32.62 o
   6   3   0       94.25      104.35      7.97 o
   7   3   0      499.68      432.04     16.62 o
   8   3   0      303.82      359.20     14.90 o
   9   3   0      362.43      393.62     16.49 o
  10   3   0      211.05      220.07     13.14 o
  11   3   0     3410.12     3347.05     99.31 o
  12   3   0     1423.81     1466.83     40.66 o
  13   3   0       74.99       75.68     11.82 o
  14   3   0     2119.00     2273.74     72.70 o
  15   3   0     6569.65     7193.70    204.38 o
  16   3   0      579.82      653.94     31.48 o
  17   3   0      523.65      586.74     35.47 o
  18   3   0       58.34       83.88     24.94 o
  19   3   0     8430.19     8200.15    313.82 o
  20   3   0     3508.64     3314.27    136.25 o
  21   3   0      245.23      273.57     19.86 o
   0   4   0    27057.09    25488.65   1089.94 o
   1   4   0      121.75      104.61      8.56 o
   2   4   0      125.61      119.91      9.32 o
   3   4   0     1630.33     1574.02     50.86 o
   4   4   0     2090.07     1894.36     54.10 o
   5   4   0     1722.28     1796.63     54.00 o
   6   4   0        7.43       24.34      8.34 o
   7   4   0      648.40      674.86     24.01 o
   8   4   0       18.97       48.33     10.70 o
   9   4   0      111.19      145.77     22.19 o
  10   4   0     2094.88     1975.92     68.03 o
  11   4   0       36.11       44.06     12.09 o
  12   4   0     7202.82     7364.06    256.50 o
  13   4   0      437.97      464.56     27.55 o
  14   4   0     1696.44     1726.12     66.54 o
  15   4   0     2721.69     2775.04    120.75 o
  16   4   0      895.99     1063.43     48.09 o
  17   4   0      339.94      360.73     31.54 o
  18   4   0        8.41       60.26     23.03 o
  19   4   0      158.76      149.24     22.30 o
  20   4   0      131.81      142.20     15.14 o
   1   5   0     7869.97     7551.99    217.74 o
   2   5   0     2776.99     2426.01     69.10 o
   3   5   0    12778.06    11620.46    373.71 o
   4   5   0     5036.29     4596.85    135.20 o
   5   5   0     1294.59     1273.61     43.94 o
   6   5   0     5392.46     5039.41    169.11 o
   7   5   0     3936.66     3617.83    133.41 o
   8   5   0       18.82       34.13     13.88 o
   9   5   0     1546.34     1433.51     54.94 o
  10   5   0       22.53       80.90     19.68 o
  11   5   0      475.31      518.16     27.44 o
  12   5   0      862.75      925.40     46.73 o
  13   5   0      621.09      644.92     31.05 o
  14   5   0      478.76      517.56     27.26 o
  15   5   0      396.98      391.67     24.30 o
  16   5   0      632.88      669.83     38.71 o
  17   5   0     1909.03     1887.35     88.59 o
  18   5   0      203.59      210.71     23.78 o
  19   5   0     1356.98     1446.65     82.33 o
   0   6   0    11757.46    12336.14    807.60 o
   1   6   0      679.21      764.75     40.90 o
   2   6   0     2776.99     2850.20    123.32 o
   3   6   0      154.26      134.89     18.13 o
   4   6   0     1031.09      972.73     37.96 o
   5   6   0     4637.92     4216.09    133.43 o
   6   6   0     8787.14     7818.21    224.20 o
   7   6   0       12.42       32.88     11.91 o
   8   6   0    12766.89    12761.05    476.78 o
   9   6   0     4961.71     5075.45    192.99 o
  10   6   0       51.51      108.28     15.45 o
  11   6   0      720.89      713.63     33.43 o
  12   6   0      490.07      547.80     23.95 o
  13   6   0       17.36       27.80     15.15 o
  14   6   0      871.46      887.36     41.18 o
  15   6   0       36.59       60.88     19.88 o
  16   6   0       82.80       90.69     18.96 o
  17   6   0       10.08       26.44     17.46 o
  18   6   0     3215.74     3190.06    168.30 o
   1   7   0     3503.98     3374.88    109.93 o
   2   7   0      207.67      235.79     19.66 o
   3   7   0      988.94      967.73     42.09 o
   4   7   0     2952.16     2957.33    110.58 o
   5   7   0     4172.73     3937.46    134.96 o
   6   7   0     1192.99     1185.25     50.68 o
   7   7   0     1782.84     1715.97     66.05 o
   8   7   0     1786.38     1876.75     70.91 o
   9   7   0       19.86       30.96     13.79 o
  10   7   0     1827.29     2021.27     97.67 o
  11   7   0     4449.69     4612.54    150.92 o
  12   7   0       23.09       19.68     12.32 o
  13   7   0        6.00       27.65     17.88 o
  14   7   0     1072.15     1135.60     47.71 o
  15   7   0     2373.45     2678.11    139.04 o
  16   7   0      888.15      985.33     50.30 o
  17   7   0       46.50       66.27     13.34 o
   0   8   0     3900.94     3758.74    192.68 o
   1   8   0      535.39      561.87     32.37 o
   2   8   0       20.55       60.09     18.02 o
   3   8   0      999.16      983.35     40.90 o
   4   8   0      711.66      676.36     39.79 o
   5   8   0      594.61      623.24     40.13 o
   6   8   0     2460.17     2505.94    112.35 o
   7   8   0     1377.04     1411.04     64.94 o
   8   8   0      175.49      208.49     19.88 o
   9   8   0      747.72      849.56     57.73 o
  10   8   0     1725.46     1970.41    101.40 o
  11   8   0     1155.62     1341.15     92.43 o
  12   8   0      303.14      355.44     39.15 o
  13   8   0      136.48      150.72     26.40 o
  14   8   0     2617.25     2544.80    235.68 o
  15   8   0       14.93       34.39     15.92 o
   1   9   0      189.48      214.85     21.21 o
   2   9   0      472.38      523.36     32.84 o
   3   9   0     3428.06     3602.60    139.99 o
   4   9   0      132.95      124.85     20.91 o
   5   9   0        4.69       35.08     15.31 o
   6   9   0      889.99      951.44     50.70 o
   7   9   0     2600.30     2930.43    151.31 o
   8   9   0       41.65       58.52     15.54 o
   9   9   0     3844.51     3811.15    192.96 o
  10   9   0      151.12      176.04     31.23 o
  11   9   0      192.62      171.67     40.89 o
  12   9   0      364.90      401.33     35.74 o
   0  10   0       40.38       90.34     19.19 o
   1  10   0      225.03      217.35     15.82 o
   2  10   0     1009.48     1016.08     45.05 o
   3  10   0      784.22      806.38     48.59 o
   4  10   0      760.38      858.82     60.08 o
   6  10   0      724.92      882.82     90.79 o
   7  10   0      200.19      216.36     39.28 o
   8  10   0      827.62      955.58     92.72 o
   9  10   0       32.42       51.51     26.40 o
   2   0   1    36836.95    36990.25   1729.20 o
   4   0   1     1509.83     1503.56    112.69 o
   6   0   1     6168.10     6980.25    314.33 o
   8   0   1     5266.71     6643.67    299.83 o
  10   0   1     1017.56     1021.30     41.72 o
  12   0   1     4471.02     4547.32    190.94 o
  14   0   1    10209.27    10509.53    459.44 o
  16   0   1      776.55      768.00     35.43 o
  18   0   1       48.10       54.88     15.85 o
  20   0   1      112.48      102.51     14.05 o
  22   0   1     2118.25     1755.81     89.58 o
   0   1   1    24910.55    25194.84   1030.76 o
   1   1   1     6418.58     6811.17    212.51 o
   2   1   1     6767.50     7135.33    247.82 o
   3   1   1     2617.60     2803.80    155.71 o
   4   1   1    18595.50    20239.37    584.07 o
   5   1   1     4289.59     4411.82    230.59 o
   6   1   1     2150.46     2294.67     67.39 o
   7   1   1      546.21      612.26     20.07 o
   8   1   1     4437.47     5034.71    146.38 o
   9   1   1     4948.31     5307.25    146.44 o
  11   1   1       88.26      123.75     12.79 o
  12   1   1     1541.20     1625.25     52.33 o
  13   1   1     5130.39     5447.02    140.94 o
  14   1   1      770.83      814.26     26.94 o
  15   1   1      819.05      800.41     28.20 o
  16   1   1     3225.85     3285.68     84.55 o
  17   1   1       81.04      110.11     45.72 o
  18   1   1     1040.45     1118.86     33.64 o
  19   1   1       97.04      103.37     10.88 o
  20   1   1     1012.33      980.54     30.63 o
  21   1   1     2178.91     2038.85     65.40 o
  22   1   1      347.08      339.08     14.94 o
   1   2   1     9496.17     9754.42    321.64 o
   2   2   1     1888.07     1954.72     59.22 o
   3   2   1     1620.30     1683.57     46.80 o
   4   2   1     2385.48     2525.26     79.38 o
   5   2   1     9949.20    10812.91    299.13 o
   6   2   1    16098.97    16865.48    472.25 o
   7   2   1     4730.92     5216.69    157.19 o
   8   2   1     3407.41     3639.86     90.94 o
   9   2   1      628.61      654.10     20.56 o
  10   2   1     7466.67     7633.98    195.46 o
  11   2   1      927.91      998.10     35.52 o
  12   2   1      594.51      587.31     20.56 o
  13   2   1     1478.78     1647.94     47.43 o
  14   2   1       56.06       54.52     13.69 o
  15   2   1      324.17      311.29     21.85 o
  16   2   1     3029.80     3229.52     82.21 o
  17   2   1      568.05      565.71     23.66 o
  18   2   1      272.59      311.69     15.95 o
  19   2   1      271.88      245.69     14.45 o
  20   2   1     6444.38     6264.15    172.29 o
  21   2   1      356.59      337.48     16.92 o
   0   3   1     1899.41     1759.67     84.56 o
   1   3   1     1338.62     1349.79     38.49 o
   2   3   1     1812.08     1724.41     50.55 o
   3   3   1      937.90      983.98     30.16 o
   4   3   1      191.14      176.91     10.19 o
   5   3   1      356.39      432.91     19.37 o
   7   3   1      950.75     1046.85     30.56 o
   8   3   1     1503.44     1449.68     41.17 o
   9   3   1     3988.33     3837.07    115.67 o
  10   3   1     1929.98     1825.07     60.51 o
  11   3   1      310.66      336.37     17.96 o
  12   3   1     3081.53     3152.44     87.70 o
  13   3   1    10197.82    10538.23    323.86 o
  14   3   1      240.43      242.48     22.28 o
  15   3   1        1.13       12.42     14.05 o
  16   3   1     2151.74     2208.81     60.94 o
  17   3   1     1448.62     1479.39     46.74 o
  18   3   1     3449.87     3546.96    104.27 o
  19   3   1      617.24      662.38     28.56 o
  20   3   1      812.58      822.49     39.42 o
  21   3   1     2075.06     1786.44     60.57 o
   1   4   1     6227.22     5934.81    190.90 o
   2   4   1     9837.17     8731.44    399.81 o
   3   4   1     1477.76     1519.83     48.54 o
   4   4   1     4490.11     4012.65    107.34 o
   5   4   1     1881.97     1851.88     55.76 o
   6   4   1      244.39      286.82     14.94 o
   7   4   1       21.50       32.37      9.55 o
   8   4   1     1006.81     1035.90     34.41 o
   9   4   1      718.65      721.08     38.06 o
  10   4   1      349.45      337.05     16.33 o
  11   4   1     1273.38     1265.70     41.31 o
  12   4   1     4271.34     4225.89    135.43 o
  13   4   1      247.35      285.49     21.69 o
  14   4   1     4284.85     4292.95    160.47 o
  15   4   1      299.84      324.86     23.98 o
  16   4   1       36.34       39.07     14.65 o
  17   4   1      426.46      451.27     26.12 o
  18   4   1     1142.41     1202.82     48.65 o
  19   4   1      520.40      466.83     27.32 o
  20   4   1      270.53      277.70     20.57 o
   0   5   1      217.39      343.80     25.56 o
   1   5   1     6238.06     5587.95    163.08 o
   2   5   1     2875.62     2650.52     75.36 o
   3   5   1     1407.97     1367.58     38.33 o
   4   5   1      716.00      745.53     24.97 o
   5   5   1     6863.37     5952.09    175.16 o
   6   5   1     1845.71     1818.17     86.77 o
   7   5   1     3061.53     2948.42    106.84 o
   8   5   1     3429.24     3319.17    121.60 o
   9   5   1      606.00      549.84     29.36 o
  10   5   1     2420.14     2406.09     97.13 o
  11   5   1      755.21      769.99     56.64 o
  12   5   1     1583.16     1661.43     88.37 o
  13   5   1      354.93      358.26     21.08 o
  14   5   1        4.81       10.47     15.83 o
  17   5   1       73.22      126.85     43.14 o
  18   5   1      970.52      928.09     39.85 o
  19   5   1     1135.35     1136.91     48.04 o
   1   6   1      260.86      257.37     18.13 o
   2   6   1      769.27      669.74     31.91 o
   3   6   1      995.93      965.45     39.15 o
   4   6   1     3485.98     3253.99     95.17 o
   5   6   1      804.90      875.29     36.68 o
   6   6   1     9017.34     8372.65    269.85 o
   7   6   1      107.11      135.88     17.52 o
   8   6   1      159.34      249.14     58.07 o
   9   6   1     2018.49     2114.19    100.51 o
  10   6   1      398.56      451.65     32.58 o
  11   6   1       93.28      121.28     14.34 o
  12   6   1      649.53      639.79     26.92 o
  13   6   1       48.85       61.41     15.69 o
  14   6   1      276.01      310.83     22.50 o
  15   6   1      109.10      135.05     20.96 o
  16   6   1     2806.40     3088.53    125.89 o
  17   6   1      273.88      305.37     21.62 o
  18   6   1       33.17       47.73     12.44 o
   0   7   1      116.48      151.39     22.41 o
   1   7   1     2960.87     2764.07     98.21 o
   2   7   1      128.68      113.00     14.07 o
   3   7   1     2971.07     2730.56     84.16 o
   4   7   1     1950.51     1926.32     78.41 o
   5   7   1      182.35      193.63     28.72 o
   6   7   1      509.95      489.53     27.80 o
   7   7   1      828.92      803.39     34.15 o
   8   7   1     1992.07     1893.40     63.76 o
   9   7   1     2517.13     2591.28     81.47 o
  10   7   1     1716.77     1782.16     71.58 o
  11   7   1      722.60      772.53     30.48 o
  12   7   1      287.62      313.07     27.61 o
  13   7   1     4261.73     4551.40    176.69 o
  14   7   1      462.19      488.93     31.75 o
  15   7   1      220.92      262.17     24.54 o
  16   7   1     1462.50     1459.12     65.13 o
  17   7   1      405.94      451.40     33.23 o
   1   8   1     1947.30     1939.41     80.38 o
   2   8   1     1122.04     1040.55     42.31 o
   3   8   1      153.93      171.24     17.30 o
   4   8   1       56.56       76.28     16.61 o
   5   8   1     1549.87     1576.84     61.81 o
   6   8   1       17.58       51.73     14.38 o
   7   8   1      219.60      249.81     18.25 o
   8   8   1     2486.81     2469.19    113.63 o
   9   8   1     1182.79     1214.35     69.30 o
  10   8   1      449.67      518.41     51.35 o
  11   8   1      866.31      941.87     77.15 o
  12   8   1     3325.68     3624.15    159.34 o
  13   8   1      129.10      155.63     22.38 o
  14   8   1     1709.68     1809.17     96.77 o
  15   8   1      481.83      510.18     38.24 o
   0   9   1      547.29      607.34     46.85 o
   1   9   1     1871.57     1913.00     72.21 o
   2   9   1      666.75      800.34     37.47 o
   3   9   1       56.51       79.47     17.38 o
   4   9   1      181.92      189.18     26.52 o
   5   9   1     3674.84     4056.08    168.47 o
   6   9   1      495.25      498.55     35.80 o
   7   9   1     2116.96     2282.36    100.38 o
   8   9   1      204.18      208.50     17.71 o
  10   9   1      927.02     1041.72     76.48 o
  11   9   1      749.06      823.60     56.22 o
  12   9   1      129.98      144.20     20.71 o
   1  10   1      713.02      789.47     34.97 o
   2  10   1      182.93      194.89     17.65 o
   3  10   1       12.17       11.29     18.19 o
   4  10   1      945.10     1037.68     53.71 o
   6  10   1     1278.94     1581.47    156.47 o
   8  10   1       55.96       65.68     29.62 o
   9  10   1      803.81      922.10     83.07 o
   0   0   2    58233.39    57541.38   3294.72 o
   2   0   2    15910.59    18180.47    728.25 o
   4   0   2    25846.81    26943.83   1052.56 o
   6   0   2    45083.65    48851.27   2017.10 o
   8   0   2     4516.62     5282.57    216.67 o
  10   0   2    15539.91    17143.63    598.79 o
  12   0   2     4871.29     4906.77    185.01 o
  14   0   2     1583.45     1566.00     68.03 o
  16   0   2      829.21      744.15     31.30 o
  18   0   2       62.24       58.78     14.33 o
  20   0   2       64.12       62.36     13.56 o
  22   0   2      394.34      361.81     20.23 o
   1   1   2     3061.47     3457.50     96.83 o
   2   1   2     2821.99     3142.17    102.92 o
   3   1   2     5164.65     5101.79    365.10 o
   4   1   2     3765.59     4307.88    124.00 o
   5   1   2     1017.35     1228.27     33.29 o
   6   1   2     5055.50     5868.95    169.49 o
   7   1   2     9583.25    10649.17    307.76 o
   8   1   2     1896.39     2255.83     64.53 o
   9   1   2     5235.89     6024.70    152.11 o
  10   1   2     1373.01     1482.02     51.59 o
  11   1   2     5779.58     6297.90    183.68 o
  12   1   2     1466.81     1529.04     45.47 o
  13   1   2      647.09      671.42     25.49 o
  14   1   2     3094.15     3259.73     91.71 o
  15   1   2      245.20      245.59     16.00 o
  16   1   2      858.63      881.96     23.78 o
  17   1   2     1509.41     1526.08     41.19 o
  18   1   2      136.15      140.12     11.61 o
  19   1   2     1657.91     1642.83     41.12 o
  20   1   2      394.83      393.56     17.10 o
  21   1   2     1316.81     1215.73     34.75 o
  22   1   2     2043.68     1748.32     54.53 o
   0   2   2    11003.70    11478.38    424.17 o
   1   2   2     2636.15     2657.35     67.43 o
   2   2   2    24754.36    24477.14    717.50 o
   3   2   2     1988.96     2022.17     57.01 o
   4   2   2    16009.22    16659.10    542.25 o
   5   2   2     1309.99     1476.21     43.08 o
   6   2   2     8847.94     8659.25    503.79 o
   7   2   2      216.43      208.47     11.64 o
   8   2   2    15372.37    15228.36    419.02 o
   9   2   2     1393.09     1671.88     47.61 o
  10   2   2     1059.50     1106.27     33.82 o
  11   2   2      507.93      551.74     26.28 o
  12   2   2     2483.77     2724.74     72.76 o
  13   2   2      471.45      492.80     19.98 o
  14   2   2     1253.00     1179.01     40.85 o
  15   2   2       90.65      103.36     16.63 o
  16   2   2     2189.11     2230.10     54.17 o
  17   2   2      775.59      710.70     22.31 o
  18   2   2     4279.97     4350.13    109.37 o
  19   2   2      184.46      200.03     11.33 o
  20   2   2     1331.53     1343.52     37.06 o
  21   2   2       57.95       59.90      9.57 o
   1   3   2     3414.37     3312.79     89.66 o
   2   3   2    11095.34    11294.08    293.20 o
   3   3   2     2302.44     2363.97     64.90 o
   4   3   2     5456.83     5178.02    148.22 o
   5   3   2       52.04       82.42     34.77 o
   6   3   2     2119.20     1884.24     49.45 o
   7   3   2      560.88      646.51     21.01 o
   8   3   2     1705.93     1981.29     57.80 o
   9   3   2     6826.29     7248.32    192.38 o
  10   3   2     2496.54     2514.08     72.03 o
  11   3   2     8273.82     8334.97    201.02 o
  12   3   2     3073.39     3066.13    106.64 o
  13   3   2      289.96      321.03     20.16 o
  14   3   2     2127.97     2160.10     70.54 o
  15   3   2     3142.50     3295.74     86.04 o
  16   3   2      900.23      921.99     30.26 o
  17   3   2      739.08      760.39     27.21 o
  18   3   2      569.04      584.31     20.65 o
  19   3   2     1952.50     2041.07     57.94 o
  20   3   2      750.10      729.69     26.64 o
  21   3   2      372.34      318.19     16.24 o
   0   4   2    18361.07    16660.59    680.59 o
   1   4   2       86.06       95.17      8.49 o
   2   4   2     4577.08     4336.30    155.53 o
   3   4   2     1124.03     1011.52     30.20 o
   4   4   2      557.48      517.12     17.37 o
   5   4   2       90.55      104.63      8.59 o
   6   4   2      460.66      485.20     19.36 o
   7   4   2     1800.67     1956.17     57.65 o
   8   4   2     4855.83     5054.52    154.16 o
   9   4   2     1678.23     1780.11     72.31 o
  10   4   2     6380.21     5975.22    158.19 o
  11   4   2     1422.09     1302.82     41.44 o
  12   4   2     2838.41     2808.12     86.82 o
  13   4   2     1272.32     1263.22     49.51 o
  14   4   2     2105.54     2195.96     54.80 o
  15   4   2      509.30      506.28     21.74 o
  16   4   2     1825.30     1935.18     62.14 o
  17   4   2      106.80      121.85     13.63 o
  18   4   2        5.78       38.40     12.94 o
  19   4   2      615.13      617.59     26.53 o
  20   4   2       28.36       40.35     10.14 o
   1   5   2     1237.45     1128.83     36.16 o
   2   5   2     4256.18     3907.63    101.37 o
   3   5   2     4439.66     3971.59    116.59 o
   4   5   2     4337.50     3835.93    113.03 o
   5   5   2     2409.68     2192.08     71.16 o
   6   5   2     3776.73     3573.26    112.49 o
   7   5   2     6219.03     5352.24    182.40 o
   8   5   2     1507.66     1474.21     53.61 o
   9   5   2      881.42      803.49     58.90 o
  10   5   2      216.13      230.13     24.00 o
  11   5   2     1111.72     1057.54     52.45 o
  12   5   2     2748.09     3501.00    359.31 o
  13   5   2      150.65      153.59     14.55 o
  14   5   2      516.01      545.19     23.76 o
  15   5   2      382.32      428.86     27.84 o
  16   5   2       77.13       92.44     15.54 o
  17   5   2     1054.07     1062.19     50.67 o
  18   5   2       43.79       55.45     15.74 o
  19   5   2     1983.95     1936.13     78.48 o
   0   6   2       15.01       41.21     18.00 o
   1   6   2       43.35       62.25     13.09 o
   2   6   2     2273.85     2112.45     66.53 o
   3   6   2       92.62       74.05     11.60 o
   4   6   2     1493.53     1314.93     37.54 o
   5   6   2     3042.22     2886.63     84.54 o
   6   6   2     2764.07     2577.01     92.86 o
   7   6   2      256.21      277.74     17.33 o
   8   6   2     5872.24     5865.31    247.46 o
   9   6   2     2867.91     2942.18    132.82 o
  10   6   2      600.33      659.56     37.91 o
  11   6   2     2181.52     2175.31     70.81 o
  12   6   2     1017.84     1010.56     40.86 o
  13   6   2      233.26      231.79     19.55 o
  14   6   2      803.43      764.99     32.78 o
  15   6   2      699.70      662.95     29.28 o
  16   6   2     1954.21     2004.91     84.11 o
  17   6   2       83.52       83.38     13.32 o
  18   6   2     3384.30     3349.85    149.00 o
   1   7   2     2333.89     2205.66     67.77 o
   2   7   2      282.05      283.22     17.44 o
   3   7   2     2689.41     2533.59     69.65 o
   4   7   2      767.70      781.45     28.20 o
   5   7   2     1095.13      955.12     34.73 o
   6   7   2      670.10      619.44     28.38 o
   7   7   2     1042.85      941.88     37.16 o
   8   7   2      716.42      690.35     29.32 o
   9   7   2      359.39      394.63     25.74 o
  10   7   2      571.18      574.28     27.49 o
  11   7   2     3145.31     3084.16    108.77 o
  12   7   2      483.30      473.64     37.17 o
  13   7   2      108.86      132.60     23.06 o
  14   7   2     2462.46     2675.21    106.96 o
  15   7   2     1931.53     1933.44     86.66 o
  16   7   2      507.28      516.78     30.54 o
  17   7   2      592.09      609.72     39.14 o
   0   8   2     3933.77     3896.36    194.64 o
   1   8   2      617.20      572.57     30.34 o
   2   8   2       61.43       86.74     17.00 o
   3   8   2     2403.88     2255.17     79.87 o
   4   8   2     1119.79     1134.40     43.69 o
   5   8   2       94.68      114.97     19.09 o
   6   8   2      217.52      239.55     18.96 o
   7   8   2      712.71      768.45     29.52 o
   8   8   2      484.77      492.60     21.64 o
   9   8   2     2009.90     1990.16     82.20 o
  10   8   2     1804.76     1722.47     69.24 o
  11   8   2      127.09      112.47     20.53 o
  12   8   2     1106.01     1063.47     69.05 o
  13   8   2      396.39      457.83     34.55 o
  14   8   2     2046.31     2164.97    119.77 o
  15   8   2      155.82      160.06     17.85 o
   1   9   2      388.34      394.09     22.72 o
   2   9   2      175.78      208.46     17.47 o
   3   9   2     2193.50     2291.53     98.94 o
   4   9   2      903.69      962.25     56.27 o
   5   9   2      925.11      983.07     49.04 o
   6   9   2      165.37      184.43     20.41 o
   7   9   2     2557.77     2874.82    127.34 o
   8   9   2      471.26      488.22     35.16 o
   9   9   2     1727.83     1931.50     90.57 o
  10   9   2      150.41      149.21     27.98 o
  11   9   2     1151.34     1285.37     78.77 o
   0  10   2      688.30      654.63     63.43 o
   1  10   2      571.26      596.26     33.83 o
   2  10   2      967.60      940.20     52.46 o
   3  10   2     1077.24     1154.37     56.93 o
   4  10   2      320.66      448.81     64.39 o
   7  10   2      205.23      228.59     40.57 o
   8  10   2     1731.30     2070.85    160.34 o
   2   0   3    34456.16    37279.18   1484.63 o
   4   0   3     2558.94     2960.53    114.02 o
   6   0   3    17103.14    18548.93    683.07 o
   8   0   3     8126.53     9780.77    488.07 o
  10   0   3     8381.76     9152.25    323.23 o
  12   0   3     8079.09     8167.10    261.35 o
  14   0   3    15712.77    16100.93    561.40 o
  16   0   3     1140.62     1210.13     43.51 o
  18   0   3      202.71      197.51     16.17 o
  20   0   3      835.33      843.16     37.06 o
  22   0   3      949.22      832.59     36.38 o
   0   1   3     6969.29     7406.57    305.40 o
   1   1   3    19243.14    20061.93    596.25 o
   2   1   3    10506.44    11520.85    320.96 o
   3   1   3    11257.48    11943.70    360.77 o
   4   1   3      225.17      256.02     10.08 o
   5   1   3       65.65      197.04     30.26 o
   6   1   3    12075.34    13117.57    339.20 o
   7   1   3     2538.97     2628.21     89.90 o
   8   1   3     6620.90     6946.26    182.98 o
   9   1   3     3643.71     3609.20     95.85 o
  10   1   3     3733.04     3827.09    109.42 o
  11   1   3     2586.06     2906.42     94.08 o
  12   1   3     1088.48     1110.95     38.37 o
  13   1   3     3702.25     4055.26    107.45 o
  14   1   3      425.73      481.57     21.31 o
  15   1   3     1490.36     1539.54     47.44 o
  16   1   3       35.82       25.77     10.17 o
  17   1   3     2084.89     2045.19     50.41 o
  18   1   3     1418.52     1367.85     34.71 o
  19   1   3      636.95      573.75     19.72 o
  20   1   3      384.59      384.19     16.32 o
  21   1   3     1413.04     1288.21     36.33 o
  22   1   3       73.81       82.59      8.22 o
   1   2   3      488.90      515.05     14.50 o
   2   2   3    10424.25    10625.32    267.80 o
   3   2   3      960.43      958.05     26.13 o
   4   2   3     8290.83     7183.59    607.22 o
   5   2   3     1815.37     1994.11     54.50 o
   6   2   3    12591.32    13060.37    409.18 o
   7   2   3      158.62      206.81     10.06 o
   8   2   3     4681.02     5014.59    119.41 o
   9   2   3      751.34      807.39     25.41 o
  10   2   3    10176.33    10404.15    275.57 o
  11   2   3      471.89      561.74     28.76 o
  12   2   3     1240.75     1229.34     41.60 o
  13   2   3       81.33       95.74     14.29 o
  14   2   3      624.27      666.69     28.17 o
  15   2   3       53.33       61.53     14.97 o
  16   2   3     3403.60     3288.35     83.79 o
  17   2   3      236.17      242.08     12.88 o
  18   2   3      194.53      198.69     12.56 o
  19   2   3      476.37      477.49     17.30 o
  20   2   3     3471.16     3437.72     85.10 o
  21   2   3      705.54      663.43     24.46 o
   0   3   3     2287.09     2050.02    174.18 o
   1   3   3    18531.10    18454.95    476.89 o
   2   3   3     1088.07     1057.74     28.65 o
   3   3   3     3155.00     3123.00     85.57 o
   4   3   3       24.55       40.62      6.52 o
   5   3   3     7351.95     7506.81    207.10 o
   6   3   3     1306.62     1342.34     37.07 o
   7   3   3      613.40      635.52     22.94 o
   8   3   3      879.97      709.44     24.52 o
   9   3   3     7548.69     7778.50    226.51 o
  10   3   3     4878.18     4966.65    163.48 o
  11   3   3      847.18      899.90     29.05 o
  12   3   3      201.75      175.27     15.41 o
  13   3   3     8928.33     9101.71    267.02 o
  14   3   3      946.04      971.00     46.46 o
  15   3   3     1740.82     1754.26     44.61 o
  16   3   3     1690.53     1650.24     40.52 o
  17   3   3      649.78      674.09     22.81 o
  18   3   3     3818.08     3747.53     87.95 o
  19   3   3      150.19      165.65     11.42 o
  20   3   3      408.38      355.83     17.72 o
  21   3   3      894.16      782.51     27.04 o
   1   4   3     3991.02     4046.25    129.41 o
   2   4   3    16801.76    14705.31    435.05 o
   3   4   3      549.82      533.82     17.91 o
   4   4   3     1941.97     1681.14     52.74 o
   5   4   3      639.59      695.27     26.27 o
   6   4   3     4479.32     4282.28    127.67 o
   7   4   3      102.92       93.38     10.79 o
   8   4   3     2036.09     1995.50     59.91 o
   9   4   3       97.03      117.12     11.28 o
  10   4   3      461.64      405.96     17.90 o
  11   4   3     2995.67     2899.59     85.48 o
  12   4   3     8514.22     8122.69    224.76 o
  13   4   3     1686.23     1773.71     68.72 o
  14   4   3     5883.54     5887.24    149.97 o
  15   4   3      434.81      430.40     18.02 o
  16   4   3     3177.33     3184.57     86.29 o
  17   4   3      725.59      736.21     25.57 o
  18   4   3     1349.02     1420.24     43.83 o
  19   4   3      202.20      189.52     12.76 o
  20   4   3      744.34      713.04     30.82 o
   0   5   3    13335.53    11927.92    518.24 o
   1   5   3     1360.33     1187.54     35.47 o
   2   5   3     2130.26     1924.31     61.32 o
   3   5   3     2197.55     2369.49     72.07 o
   4   5   3     1366.36     1376.70     43.37 o
   5   5   3     6629.46     6194.57    234.65 o
   6   5   3     1454.93     1339.22     57.83 o
   7   5   3     2255.96     1966.46     65.46 o
   8   5   3     2423.63     2345.82     84.76 o
   9   5   3     5377.48     4994.34    158.14 o
  10   5   3     1429.63     1437.60     54.10 o
  11   5   3     2786.13     2655.00     96.30 o
  12   5   3       11.74        8.63     11.29 o
  13   5   3     1793.72     1645.57     43.08 o
  14   5   3       69.19       69.89     11.40 o
  15   5   3      361.27      388.04     18.97 o
  16   5   3     1047.93     1071.16     39.83 o
  17   5   3      842.56      967.21     42.69 o
  18   5   3      365.66      419.43     21.98 o
  19   5   3      310.51      307.85     17.28 o
   1   6   3      662.72      637.71     25.82 o
   2   6   3     1604.46     1483.84     39.66 o
   3   6   3     1332.72     1206.72     32.13 o
   4   6   3     6271.09     5671.66    143.30 o
   5   6   3      112.64      124.99     10.65 o
   6   6   3     8481.69     7643.37    199.91 o
   7   6   3     1495.22     1237.47     44.68 o
   8   6   3      399.62      443.64     32.49 o
   9   6   3      315.33      365.68     23.51 o
  10   6   3     1834.73     1903.90     77.89 o
  11   6   3        2.85        6.88     12.51 o
  13   6   3      227.42      204.63     16.42 o
  14   6   3      120.55       89.66     16.48 o
  15   6   3      111.36      111.76     15.59 o
  16   6   3      461.62      531.20     26.02 o
  17   6   3      600.72      666.26     31.83 o
  18   6   3      285.56      304.37     19.92 o
   0   7   3      934.73      903.72     37.64 o
   1   7   3     8647.50     7858.98    186.57 o
   2   7   3     1048.41      959.24     32.18 o
   3   7   3     5680.93     5257.35    147.62 o
   4   7   3      333.62      320.00     17.37 o
   5   7   3     1138.47     1048.49     37.74 o
   6   7   3       10.56        8.07     19.53 o
   7   7   3     1011.37      989.82     34.39 o
   8   7   3     2054.01     1930.11     60.54 o
   9   7   3      303.02      303.44     20.21 o
  10   7   3      165.40      157.99     18.12 o
  11   7   3      769.18      714.24     33.10 o
  12   7   3      118.70       92.06     16.77 o
  13   7   3     2680.81     2799.70     91.33 o
  14   7   3       97.43      102.31     15.32 o
  15   7   3      220.41      249.59     17.19 o
  16   7   3      975.84      900.10     54.99 o
   1   8   3      786.34      846.66     38.85 o
   2   8   3     2253.78     2194.89     70.23 o
   3   8   3      181.58      205.33     14.68 o
   4   8   3      231.96      243.35     19.05 o
   5   8   3      102.61      108.50     15.80 o
   6   8   3      232.75      247.96     16.07 o
   7   8   3      942.17      946.36     31.09 o
   8   8   3     1457.16     1444.31     53.01 o
   9   8   3      900.25      923.27     45.03 o
  10   8   3     2008.32     2026.65     78.24 o
  11   8   3      257.33      255.32     23.13 o
  12   8   3     2058.47     2244.41     87.96 o
  13   8   3       12.88       32.69     13.39 o
  14   8   3      845.04      860.45     36.83 o
   0   9   3      393.63      486.37     41.48 o
   1   9   3      679.73      690.30     38.88 o
   2   9   3      190.40      195.39     19.75 o
   3   9   3      378.63      431.58     34.72 o
   4   9   3      272.29      306.27     21.18 o
   5   9   3     3168.86     3259.14    131.73 o
   6   9   3      143.22      181.30     22.69 o
   7   9   3     2033.65     2128.14    124.60 o
   8   9   3      629.55      628.37     38.36 o
   9   9   3     1105.72     1307.78     57.41 o
  10   9   3      351.27      393.53     31.86 o
  11   9   3       64.14       96.65     22.78 o
  12   9   3      585.42      669.79     47.83 o
   2  10   3      400.68      478.21     33.53 o
   8  10   3      147.86      157.12     30.91 o
   0   0   4    61099.25    63278.33   3793.20 o
   2   0   4    26398.37    30684.03   1202.92 o
   4   0   4    17142.76    19582.22    760.02 o
   6   0   4     1130.24     1415.98     53.99 o
   8   0   4     4503.27     4719.24    164.95 o
  10   0   4    20156.95    21093.58    723.86 o
  12   0   4     5540.58     5725.66    218.63 o
  14   0   4     5991.84     6301.60    258.11 o
  16   0   4     2715.28     3016.79     95.73 o
  18   0   4      406.54      348.92     21.07 o
  20   0   4      636.80      589.09     29.05 o
   1   1   4     8866.22     9802.27    300.01 o
   2   1   4    12941.34    14407.30    389.18 o
   3   1   4     1879.47     2058.42     57.55 o
   4   1   4     6264.78     7518.85    222.67 o
   5   1   4    12323.44    13431.96    448.54 o
   6   1   4     4206.42     4793.06    164.04 o
   7   1   4     7360.80     7899.66    253.69 o
   8   1   4     1467.69     1703.59     46.70 o
   9   1   4      295.74      309.95     16.74 o
  10   1   4     2443.17     2503.90     73.60 o
  11   1   4     3945.00     4107.60    122.02 o
  12   1   4     4574.93     4895.73    121.85 o
  13   1   4      280.57      301.42     15.99 o
  14   1   4      326.23      329.62     17.32 o
  15   1   4     1852.79     2148.76     68.25 o
  16   1   4     3297.26     3234.55     70.46 o
  17   1   4     1053.55     1074.37     27.14 o
  18   1   4      126.88      136.18     11.24 o
  19   1   4     1433.23     1384.55     37.28 o
  20   1   4      448.15      462.53     17.15 o
  21   1   4      568.17      571.27     20.15 o
   0   2   4    24658.28    25903.41    803.74 o
   1   2   4     2442.68     2595.77     59.80 o
   2   2   4      235.06      258.13      9.10 o
   3   2   4     8295.90     8914.93    257.04 o
   4   2   4    11113.02    11657.97    355.77 o
   5   2   4     1926.69     2101.02     73.42 o
   6   2   4     1886.03     1862.17     63.42 o
   7   2   4     1851.02     2088.15     54.47 o
   8   2   4     9376.33     8957.87    210.56 o
   9   2   4     5564.17     6137.23    171.27 o
  10   2   4    10170.98    10926.90    360.21 o
  11   2   4     1025.73     1105.65     40.96 o
  12   2   4      267.25      309.03     18.23 o
  13   2   4      397.44      430.52     20.52 o
  14   2   4     3623.80     3541.57    273.02 o
  15   2   4      261.46      266.05     12.84 o
  16   2   4      610.46      622.77     20.54 o
  17   2   4       38.73       54.63     10.34 o
  18   2   4     3735.03     3662.94     86.92 o
  19   2   4      502.50      474.57     17.69 o
  20   2   4      628.32      632.09     20.84 o
  21   2   4      215.91      227.34     11.82 o
   1   3   4    10695.64    10596.02    257.40 o
   2   3   4     3420.21     3482.80     87.76 o
   3   3   4     2988.44     2890.89     79.00 o
   4   3   4     3756.82     3309.40    101.32 o
   5   3   4     7174.23     7140.23    192.55 o
   6   3   4     1127.37      963.10     27.38 o
   7   3   4     8428.08     8130.33    231.84 o
   8   3   4      561.70      574.94     20.54 o
   9   3   4      895.07      961.48     32.03 o
  10   3   4     2957.88     2893.15     80.61 o
  11   3   4     2228.19     1963.43     60.66 o
  12   3   4     2736.43     2787.04     80.15 o
  13   3   4     1957.99     2000.66     63.72 o
  14   3   4      636.07      661.16     37.10 o
  15   3   4     1617.87     1605.83     35.94 o
  16   3   4      435.34      452.50     17.60 o
  17   3   4      224.02      220.44     12.74 o
  18   3   4      214.30      198.08     11.60 o
  19   3   4      348.35      346.63     15.14 o
  20   3   4      797.93      820.43     28.29 o
  21   3   4      569.91      553.66     20.05 o
   0   4   4    25203.54    22625.61    907.61 o
   1   4   4       63.96       71.38      8.62 o
   2   4   4     5271.97     4748.25    141.54 o
   3   4   4       80.56       98.57      8.70 o
   4   4   4     1865.47     1665.19     49.74 o
   5   4   4     2566.50     2573.34     78.74 o
   6   4   4      916.15      826.63     28.95 o
   7   4   4      194.76      210.18     13.63 o
   8   4   4      941.82      855.69     34.68 o
   9   4   4      111.69      105.99     12.63 o
  10   4   4     4332.37     3844.93    109.85 o
  11   4   4      285.35      277.31     16.81 o
  12   4   4     2148.34     1976.84     62.88 o
  13   4   4     4130.01     3838.28     99.46 o
  14   4   4     4249.87     4436.52     97.62 o
  15   4   4     2060.68     2037.91     48.73 o
  16   4   4     2678.52     2641.15     67.73 o
  17   4   4      423.37      440.72     18.97 o
  18   4   4      113.01      124.06     11.21 o
  19   4   4      636.68      617.10     25.86 o
  20   4   4      353.70      337.14     15.47 o
   1   5   4     2138.08     1919.35     64.16 o
   2   5   4     1677.67     1337.52     46.40 o
   3   5   4     2033.32     1772.97     57.52 o
   4   5   4     5387.68     4814.61    138.56 o
   5   5   4     1425.33     1243.14     40.72 o
   6   5   4     5067.28     4621.50    150.20 o
   7   5   4     4208.55     3644.03     99.41 o
   8   5   4     1233.16     1285.64     41.87 o
   9   5   4      892.63      817.70     43.17 o
  10   5   4     2104.67     1923.59     75.71 o
  11   5   4      683.23      651.98     38.20 o
  12   5   4     1315.71     1304.55     36.32 o
  13   5   4      665.68      635.75     23.19 o
  14   5   4      452.02      421.77     16.88 o
  15   5   4      759.36      844.58     27.58 o
  16   5   4      935.67      898.96     28.86 o
  17   5   4     1809.88     1790.20     62.09 o
  18   5   4      179.80      184.54     12.55 o
  19   5   4     2446.22     2384.90     81.68 o
   0   6   4     4432.47     4000.63    139.59 o
   1   6   4      433.85      470.52     18.85 o
   2   6   4      924.31      777.75     23.07 o
   3   6   4      185.71      166.17      9.99 o
   4   6   4     2656.46     2378.87     62.64 o
   5   6   4     1840.54     1681.06     46.63 o
   6   6   4     2965.99     2735.39     75.43 o
   7   6   4     1116.25     1022.91     35.09 o
   8   6   4     6089.85     5352.95    156.16 o
   9   6   4     2361.56     2191.92     92.58 o
  10   6   4      644.39      621.62     22.26 o
  11   6   4      209.66      167.00     13.00 o
  12   6   4      383.30      326.15     15.45 o
  13   6   4      805.18      746.59     25.99 o
  14   6   4      319.88      348.70     17.99 o
  15   6   4     1659.33     1681.53     55.70 o
  16   6   4     1047.32     1024.09     36.25 o
  17   6   4       39.43       54.46     11.07 o
  18   6   4     2285.55     2323.40     94.02 o
   1   7   4     6936.73     6320.06    185.35 o
   2   7   4      494.43      465.28     18.96 o
   3   7   4     1771.63     1632.29     43.62 o
   4   7   4     3404.21     3044.65     86.05 o
   5   7   4     1059.14      977.36     40.38 o
   6   7   4     2012.72     1879.48     58.04 o
   7   7   4      112.60      122.22     12.10 o
   8   7   4     4132.42     3875.64    110.60 o
   9   7   4       40.29       41.48     28.32 o
  10   7   4      538.66      546.00     23.69 o
  11   7   4      713.64      702.82     36.37 o
  12   7   4      435.67      445.85     24.82 o
  13   7   4      136.57      133.64     16.05 o
  14   7   4      945.21     1020.12     39.22 o
  15   7   4     1623.67     1699.59     71.74 o
  16   7   4      425.87      420.83     22.17 o
   0   8   4     2148.55     2037.76     76.66 o
   1   8   4      591.33      594.26     23.04 o
   2   8   4      221.18      259.67     15.88 o
   3   8   4     1650.12     1622.76     48.96 o
   4   8   4      190.63      217.66     17.60 o
   5   8   4     1090.65     1116.29     35.71 o
   6   8   4      175.13      183.53     13.66 o
   7   8   4     1325.18     1233.03     43.49 o
   8   8   4     1272.19     1277.37     45.19 o
   9   8   4      136.59      161.01     19.53 o
  11   8   4      149.83      134.53     15.51 o
  12   8   4      288.56      307.14     19.38 o
  13   8   4     1162.94     1206.88     50.43 o
  14   8   4     1705.43     1658.40     73.11 o
   1   9   4     1869.18     1874.48     84.62 o
   2   9   4      208.77      244.05     20.05 o
   3   9   4     1316.13     1374.42     56.21 o
   4   9   4     1142.16     1172.68     46.74 o
   5   9   4      343.99      381.33     31.11 o
   6   9   4      324.85      335.44     20.16 o
   7   9   4     4466.26     4399.82    141.24 o
   8   9   4      171.99      167.31     15.27 o
   9   9   4     1821.63     2014.48     81.80 o
  10   9   4      374.66      382.81     32.94 o
  11   9   4     1189.89     1233.91     63.61 o
  12   9   4      309.17      353.99     26.38 o
   2   0   5     3384.23     3990.21    141.75 o
   4   0   5     6739.06     7391.37    262.84 o
   6   0   5    10882.39    11892.05    390.91 o
   8   0   5      937.29      958.95     39.84 o
  10   0   5     3451.70     3891.26    154.75 o
  12   0   5    24354.71    25587.58    965.64 o
  14   0   5     2469.14     2600.70    152.13 o
  16   0   5     1090.02     1183.38     42.65 o
  18   0   5      521.88      542.84     28.75 o
  20   0   5     1758.66     1752.58     80.38 o
   0   1   5    23635.81    26561.82    865.10 o
   1   1   5    13573.17    14713.19    363.76 o
   2   1   5     1178.93     1282.71     37.14 o
   3   1   5     2701.82     3077.21     82.92 o
   4   1   5      251.92      310.21     13.12 o
   5   1   5     2888.39     3370.05    109.41 o
   6   1   5     1943.03     2094.29     73.96 o
   7   1   5     4150.31     4515.96    118.03 o
   8   1   5     5701.16     5610.71    139.49 o
   9   1   5     6166.63     6176.06    174.99 o
  10   1   5     6867.68     7103.34    203.05 o
  11   1   5      434.37      495.59     28.78 o
  12   1   5     3282.94     3378.28     93.83 o
  13   1   5     1254.19     1344.80     42.58 o
  14   1   5      182.71      213.04     15.50 o
  15   1   5      980.84      996.84     24.45 o
  16   1   5     2335.90     2378.46     51.91 o
  17   1   5     1896.93     1920.42     45.23 o
  18   1   5     2502.32     2411.54     61.67 o
  19   1   5      792.88      774.94     24.81 o
  20   1   5      486.32      480.87     19.24 o
  21   1   5     1361.17     1216.56     36.50 o
   1   2   5     1833.08     2057.22     49.83 o
   2   2   5    28661.74    30399.38    811.27 o
   3   2   5     2669.19     2801.68     74.55 o
   4   2   5     4074.48     3948.57    114.35 o
   5   2   5      663.51      692.45     26.35 o
   6   2   5     8213.40     7772.65    182.29 o
   7   2   5      733.53      744.87     21.40 o
   8   2   5     1357.76     1473.50     40.62 o
   9   2   5      553.75      569.40     20.51 o
  10   2   5     3979.52     3999.59    141.24 o
  11   2   5      437.96      475.30     21.59 o
  12   2   5     5694.31     5302.31    206.92 o
  13   2   5      882.40      937.67     34.31 o
  14   2   5     2831.62     2905.65     91.09 o
  15   2   5      603.67      612.38     20.00 o
  16   2   5     2171.72     2116.99     51.71 o
  17   2   5      360.84      338.70     13.68 o
  18   2   5      587.21      602.69     19.36 o
  19   2   5      188.70      210.71     11.24 o
  20   2   5     3770.93     3803.47     99.93 o
  21   2   5       40.37       50.40      7.52 o
   0   3   5      396.20      365.05     25.74 o
   1   3   5     6543.71     6492.30    173.09 o
   2   3   5      749.09      653.75     20.51 o
   3   3   5     3514.80     3612.12     96.33 o
   4   3   5      288.02      316.16     13.18 o
   5   3   5     3917.56     3830.22     90.43 o
   6   3   5      269.14      348.71     13.82 o
   7   3   5      449.81      402.68     17.15 o
   8   3   5     2917.41     2705.82     73.69 o
   9   3   5     3045.82     3012.80     86.49 o
  10   3   5     3704.12     3520.12    100.63 o
  11   3   5     1322.67     1311.75     39.93 o
  12   3   5      579.07      541.83     30.78 o
  14   3   5      690.33      694.05     21.73 o
  15   3   5      782.97      773.93     22.63 o
  16   3   5     3298.37     3349.13     76.17 o
  17   3   5      480.64      522.53     19.94 o
  18   3   5     2103.45     2189.99     51.61 o
  19   3   5      863.59      880.14     26.78 o
  20   3   5       86.29       90.23      8.92 o
   1   4   5      965.40      906.31     28.91 o
   2   4   5     2586.86     2108.08     54.02 o
   3   4   5     1560.59     1584.50     43.08 o
   4   4   5     5783.19     5056.58    137.18 o
   5   4   5     1751.90     1683.14     53.52 o
   6   4   5     1479.29     1347.11     40.54 o
   7   4   5     1858.00     1790.58     56.45 o
   8   4   5     3058.69     2974.26     85.25 o
   9   4   5      724.42      692.63     26.05 o
  10   4   5      669.59      597.05     25.50 o
  11   4   5     1458.73     1444.40     48.38 o
  12   4   5     4933.26     4803.96    156.29 o
  13   4   5      123.14      101.96     10.71 o
  14   4   5     3262.36     3266.41     79.01 o
  15   4   5      623.20      637.97     20.62 o
  16   4   5     2499.26     2488.58     63.17 o
  17   4   5      170.61      198.38     12.16 o
  18   4   5      206.10      198.84     11.56 o
  19   4   5      185.72      175.70     11.70 o
  20   4   5     1310.28     1281.73     41.89 o
   0   5   5     3553.42     3243.82    253.12 o
   2   5   5     1455.07     1304.04     61.24 o
   4   5   5     1586.44     1524.73     48.80 o
   5   5   5     2217.04     1916.87     57.76 o
   6   5   5      657.71      601.42     20.55 o
   7   5   5     1703.81     1561.55     45.68 o
   8   5   5     2575.71     2277.98     67.16 o
   9   5   5     8130.94     7265.10    207.06 o
  10   5   5     3033.56     2639.16     85.13 o
  11   5   5       27.76       12.24     18.27 o
  12   5   5      226.97      230.00     13.38 o
  13   5   5     1429.27     1417.36     34.58 o
  14   5   5      173.14      167.63     11.63 o
  15   5   5      462.07      460.82     19.61 o
  16   5   5      249.47      243.69     18.04 o
  17   5   5     1412.18     1547.23     45.89 o
  18   5   5      972.31      952.83     33.24 o
  19   5   5      276.33      260.20     18.77 o
   1   6   5      881.65      790.57     24.99 o
   2   6   5     1648.08     1568.16     38.96 o
   3   6   5      122.35      139.79     10.82 o
   4   6   5     3981.77     3684.71     90.67 o
   5   6   5       35.81       59.06     10.81 o
   6   6   5     3675.38     3318.06    101.23 o
   7   6   5      684.55      601.27     24.83 o
   8   6   5      254.18      242.99     18.93 o
   9   6   5       55.70       46.07     11.08 o
  10   6   5     1747.88     1701.45     44.54 o
  11   6   5      537.12      524.47     19.65 o
  12   6   5      852.32      768.83     24.46 o
  13   6   5      230.98      193.38     14.61 o
  14   6   5     2041.46     2014.69     57.28 o
  15   6   5      276.51      284.50     13.79 o
  16   6   5     1324.98     1439.76     47.91 o
  17   6   5      142.48      175.94     14.13 o
  18   6   5      219.26      229.73     15.11 o
   0   7   5     1517.61     1459.46     55.30 o
   1   7   5     2654.10     2396.87     62.26 o
   2   7   5      916.18      832.21     28.38 o
   3   7   5     3886.94     3517.38     94.41 o
   4   7   5      177.95      173.47     16.59 o
   5   7   5      744.49      701.96     27.23 o
   6   7   5     1147.44     1192.29     32.93 o
   7   7   5     1463.10     1347.35     33.84 o
   8   7   5      515.67      500.08     19.01 o
   9   7   5      206.22      208.45     13.17 o
  10   7   5      430.44      407.72     16.88 o
  11   7   5      786.90      738.93     26.19 o
  12   7   5      429.72      436.27     19.47 o
  13   7   5     1287.68     1314.27     42.82 o
  14   7   5      301.48      292.04     18.40 o
  15   7   5       56.60       63.68     11.28 o
  16   7   5     1349.96     1300.89     44.44 o
   1   8   5      767.14      769.11     28.16 o
   2   8   5     1391.84     1374.40     40.59 o
   3   8   5       77.51       87.77     12.68 o
   4   8   5      415.71      391.90     18.95 o
   5   8   5      679.90      707.60     24.06 o
   6   8   5      986.73      983.09     38.41 o
   7   8   5       87.07       90.83     13.11 o
   8   8   5     1024.19      988.78     35.76 o
   9   8   5      508.79      518.45     27.78 o
  10   8   5     1089.45     1111.67     36.67 o
  11   8   5     2111.06     2161.13     64.98 o
  12   8   5     1468.75     1586.59     66.72 o
  13   8   5       81.21       74.53     12.88 o
  14   8   5      382.79      403.27     20.67 o
   0   9   5     1418.97     1473.88     64.73 o
   1   9   5      514.47      515.07     24.38 o
   2   9   5      488.61      510.47     33.02 o
   3   9   5       31.24       33.51     17.79 o
   4   9   5      156.27      151.50     19.78 o
   5   9   5     2374.24     2467.31     82.08 o
   6   9   5      716.76      759.12     31.12 o
   7   9   5     1647.58     1751.14     53.89 o
   8   9   5      409.89      430.94     23.69 o
   9   9   5     1188.04     1247.96     64.22 o
  10   9   5     1095.02     1038.56     61.49 o
  11   9   5      236.23      248.64     17.19 o
   0   0   6    40078.27    45994.03   2899.95 o
   2   0   6    27782.07    31893.64   1044.04 o
   4   0   6     3241.21     3591.79    114.52 o
   6   0   6     3106.38     3480.27    121.18 o
   8   0   6     1431.73     1316.21     58.12 o
  10   0   6     3149.04     3068.02    138.00 o
  12   0   6     4931.40     5406.63    234.30 o
  16   0   6     7419.19     7604.25    232.53 o
  18   0   6     1250.43     1192.20     44.78 o
  20   0   6     3395.90     3138.41    127.89 o
   1   1   6     7010.54     8034.51    193.82 o
   2   1   6     9171.60    10341.51    241.68 o
   3   1   6     5345.52     5809.90    150.14 o
   4   1   6     8429.61     9130.74    237.11 o
   5   1   6      618.40      667.17     22.32 o
   6   1   6     2312.43     2278.29     69.17 o
   7   1   6     1183.16     1126.13     30.64 o
   8   1   6     1670.82     1801.87     50.44 o
   9   1   6     1058.99     1064.48     32.49 o
  10   1   6     2244.98     2301.31     63.42 o
  11   1   6    10504.29    11061.28    316.27 o
  12   1   6     5353.13     5571.40    174.68 o
  13   1   6      696.99      789.88     33.99 o
  14   1   6      349.88      327.66     18.77 o
  15   1   6     3380.37     3563.63     79.72 o
  16   1   6     1074.41     1079.29     27.73 o
  17   1   6     1318.99     1219.67     29.88 o
  18   1   6      395.11      381.33     17.34 o
  19   1   6     1449.38     1422.21     39.07 o
  20   1   6      309.97      305.95     14.24 o
  21   1   6       73.91       79.44      6.79 o
   0   2   6     6055.04     6625.57    231.51 o
   1   2   6     2017.20     2222.12     58.33 o
   2   2   6     3834.30     4062.29    106.38 o
   3   2   6      365.40      379.23     13.99 o
   4   2   6    18619.11    18860.52    554.40 o
   5   2   6      779.94      826.74     24.25 o
   6   2   6     5525.00     5569.15    133.77 o
   7   2   6     2684.69     2855.68     68.16 o
   8   2   6     9235.08     8798.70    211.98 o
   9   2   6     1661.00     1798.49     50.05 o
  10   2   6     1093.77     1053.99     35.25 o
  11   2   6      879.78      890.49     30.28 o
  12   2   6     3189.07     3250.61    101.63 o
  13   2   6      423.52      436.47     22.08 o
  14   2   6     3119.71     3243.70    104.72 o
  15   2   6      202.50      192.19     11.69 o
  16   2   6     1324.93     1324.33     33.30 o
  17   2   6      127.86      136.11     11.45 o
  18   2   6     3718.38     3564.59     91.74 o
  19   2   6       80.93       88.63      9.46 o
  20   2   6      281.23      292.53     13.54 o
  21   2   6      335.05      295.45     12.94 o
   1   3   6    11423.74    10942.54    314.78 o
   2   3   6     2296.16     2183.12     58.73 o
   3   3   6    12665.58    12144.88    296.57 o
   4   3   6     2547.04     2427.06     62.37 o
   5   3   6      454.15      509.14     17.50 o
   6   3   6      396.90      392.77     15.12 o
   7   3   6     3460.71     3162.72     76.10 o
   8   3   6      577.50      556.13     22.27 o
   9   3   6      441.70      439.84     20.51 o
  10   3   6     1102.48     1078.54     33.44 o
  11   3   6     2103.80     2030.80     58.28 o
  12   3   6     2253.21     2198.56     69.73 o
  13   3   6      183.72      183.97     21.52 o
  14   3   6     2066.98     2091.11     49.07 o
  15   3   6     2731.50     2723.35     64.09 o
  16   3   6      637.66      628.45     19.29 o
  17   3   6      485.80      523.68     18.67 o
  18   3   6      205.10      212.24     10.90 o
  19   3   6     1119.08     1113.56     34.36 o
  20   3   6     1502.69     1448.18     42.65 o
   0   4   6     3755.00     2962.63    111.02 o
   1   4   6     2855.42     2813.14     77.71 o
   2   4   6     8513.97     7810.79    226.41 o
   3   4   6     2122.63     1944.86     60.61 o
   4   4   6     6206.58     5679.66    166.54 o
   5   4   6     2000.99     1863.38     59.98 o
   6   4   6     3915.45     3591.79     95.85 o
   7   4   6      767.64      752.69     29.08 o
   8   4   6     4318.12     4010.79    108.17 o
   9   4   6      146.64      131.12     12.89 o
  10   4   6     4376.86     3822.58    103.76 o
  11   4   6       89.40       87.00     14.10 o
  12   4   6     4209.53     4037.91    116.21 o
  13   4   6     1416.48     1321.22     33.95 o
  14   4   6      754.94      738.11     24.60 o
  15   4   6      418.19      436.92     18.09 o
  16   4   6     1389.80     1499.73     37.31 o
  17   4   6       46.70       64.77      9.99 o
  18   4   6      380.15      418.16     16.81 o
  19   4   6       49.68       59.33      8.26 o
   1   5   6      363.42      298.87     17.41 o
   2   5   6     2130.63     1874.39     72.55 o
   4   5   6     4847.92     4436.92    121.11 o
   5   5   6     1784.44     1700.44     42.76 o
   6   5   6      979.51      812.52     25.27 o
   7   5   6     3559.33     3117.72     76.56 o
   8   5   6     1373.57     1262.17     41.11 o
   9   5   6     1977.32     1875.36     55.39 o
  10   5   6      203.16      172.43     16.45 o
  11   5   6     4401.71     4022.50     91.25 o
  12   5   6      138.45      105.58     10.96 o
  13   5   6      131.75      132.61     11.06 o
  14   5   6      483.88      483.86     18.61 o
  15   5   6     2222.42     2171.16     51.20 o
  16   5   6      761.81      796.63     24.78 o
  17   5   6      602.99      579.99     24.58 o
  18   5   6      302.61      265.59     15.03 o
   0   6   6     4502.04     4089.54    131.78 o
   1   6   6      126.69      140.83     10.72 o
   2   6   6      623.15      583.30     19.29 o
   3   6   6     1780.81     1573.12     39.30 o
   4   6   6      560.15      520.43     20.10 o
   5   6   6       35.43       34.50     10.38 o
   6   6   6     4664.63     4300.79    113.88 o
   7   6   6      249.16      226.63     15.70 o
   8   6   6     2054.04     1912.58     64.23 o
   9   6   6     3602.53     3519.03     84.30 o
  10   6   6      142.76      169.94     12.42 o
  11   6   6      834.65      766.78     23.67 o
  12   6   6     1534.26     1499.73     37.78 o
  13   6   6      780.40      730.81     25.91 o
  14   6   6      287.66      295.68     14.42 o
  15   6   6      194.62      194.79     11.69 o
  16   6   6      751.62      757.46     26.36 o
  17   6   6      360.03      383.24     29.28 o
   1   7   6     2098.25     1911.18     55.37 o
   2   7   6     2551.03     2420.64     75.36 o
   3   7   6     4578.97     4318.29    141.58 o
   4   7   6     1697.39     1606.32     44.07 o
   5   7   6     1515.23     1337.84     33.38 o
   6   7   6      208.94      206.91     12.71 o
   7   7   6     1721.37     1665.13     41.95 o
   8   7   6     2132.41     2088.22     52.05 o
   9   7   6      941.86      940.58     28.67 o
  10   7   6      405.13      395.26     17.71 o
  11   7   6     3571.64     3442.80     82.88 o
  12   7   6       59.24       79.10     10.99 o
  13   7   6      119.88      104.82     10.62 o
  14   7   6      554.77      588.39     23.24 o
  15   7   6      973.66      965.22     31.87 o
  16   7   6      702.82      731.60     26.86 o
   0   8   6     2673.48     2554.32    105.37 o
   1   8   6      225.30      252.45     16.70 o
   2   8   6      621.26      612.04     25.16 o
   3   8   6      160.89      178.34     13.20 o
   4   8   6     2350.38     2372.23     69.30 o
   5   8   6      932.49      954.59     30.00 o
   6   8   6      460.25      476.64     22.77 o
   7   8   6     1025.31     1040.73     29.96 o
   8   8   6     1284.84     1238.26     39.21 o
   9   8   6      653.19      572.68     23.46 o
  10   8   6     1769.15     1786.89     47.22 o
  11   8   6       24.56       29.48     10.88 o
  12   8   6      856.90      879.51     39.53 o
  13   8   6     1253.06     1232.30     50.50 o
  14   8   6     1860.04     1887.91     67.46 o
   1   9   6      607.66      557.14     23.90 o
   2   9   6     2069.93     2005.47     63.49 o
   3   9   6      930.97      915.53     34.32 o
   4   9   6     1766.22     1691.26     54.40 o
   5   9   6      762.71      729.87     32.92 o
   6   9   6      731.95      818.23     36.41 o
   7   9   6     1764.70     1931.62     56.09 o
   8   9   6      517.80      532.02     26.71 o
   9   9   6     1282.73     1334.52     55.84 o
  10   9   6       14.01       11.44     13.94 o
  11   9   6     2077.06     2084.58     88.28 o
   2  10   6      874.98      788.16     68.90 o
   3  10   6      368.43      385.71     44.43 o
   4  10   6      596.38      557.64     57.95 o
   5  10   6     1390.25     1380.57    104.32 o
   6  10   6      347.76      330.33     39.92 o
   2   0   7    11671.88    13253.78    475.27 o
   4   0   7    15307.91    18202.61    655.25 o
   6   0   7      730.99      658.26     25.86 o
   8   0   7     1218.57     1198.86     48.43 o
  10   0   7     2500.08     2586.29    143.36 o
  12   0   7     4920.74     5008.45    204.13 o
  14   0   7    12449.32    12912.49    532.01 o
  16   0   7     5665.49     5721.94    176.48 o
  18   0   7      502.23      481.29     22.94 o
  20   0   7     1383.77     1302.49     55.23 o
   0   1   7     2755.50     3041.98    112.69 o
   1   1   7     7727.58     8976.60    230.94 o
   2   1   7     1661.88     1755.25     44.52 o
   3   1   7      711.97      838.88     24.22 o
   4   1   7      704.41      791.90     23.19 o
   5   1   7     3149.14     3388.08    104.64 o
   6   1   7      728.04      928.86     25.40 o
   7   1   7     1737.01     1906.10     50.47 o
   8   1   7     4470.99     4480.25    138.25 o
   9   1   7     2357.29     2380.54     88.00 o
  10   1   7     2215.62     2056.70     89.80 o
  11   1   7      442.57      403.86     21.78 o
  12   1   7      490.86      503.24     27.51 o
  13   1   7     1995.88     2125.55     87.61 o
  14   1   7       13.06       34.29     16.91 o
  15   1   7     1200.87     1207.32     29.79 o
  16   1   7     4343.51     4341.14     96.03 o
  17   1   7     3261.19     3263.95     81.15 o
  18   1   7     4886.07     4738.30    118.28 o
  19   1   7      834.85      861.18     25.25 o
  20   1   7      517.55      473.69     17.54 o
  21   1   7      866.76      741.39     30.55 o
   1   2   7     2343.50     2774.50     70.44 o
   2   2   7     9009.89     9257.00    252.83 o
   3   2   7      727.28      728.07     19.96 o
   4   2   7     8261.22     8198.33    204.60 o
   5   2   7      136.03      148.11      8.86 o
   6   2   7     7088.43     6774.60    156.23 o
   7   2   7     1582.71     1661.42     41.17 o
   8   2   7      167.37      180.79     11.61 o
   9   2   7      184.26      204.92     12.93 o
  10   2   7     4278.77     4052.55    107.37 o
  11   2   7      924.63      918.89     34.31 o
  12   2   7     5189.20     5375.79    221.64 o
  13   2   7       52.98       67.49     16.99 o
  14   2   7      215.70      253.01     13.01 o
  15   2   7      115.07      109.88     10.84 o
  16   2   7     1177.77     1195.15     33.07 o
  17   2   7      219.99      231.11     13.24 o
  18   2   7      142.31      161.82     10.37 o
  19   2   7      789.48      718.16     21.99 o
  20   2   7     1158.51     1079.59     32.60 o
   0   3   7     3273.49     2909.94    114.71 o
   1   3   7     3402.35     3212.04     87.65 o
   2   3   7      847.40      807.63     24.15 o
   3   3   7    11105.41    10749.47    270.85 o
   4   3   7      864.85      878.90     28.12 o
   5   3   7    10155.42     9610.15    240.42 o
   6   3   7     2007.92     1914.92     47.76 o
   7   3   7      983.02      942.76     27.06 o
   8   3   7     2256.22     2088.30     58.74 o
   9   3   7     1993.68     1662.96     44.10 o
  10   3   7     4262.59     3991.07    102.66 o
  11   3   7       37.24       31.18     12.87 o
  12   3   7        3.27      -11.06     14.02 o
  13   3   7     2981.08     2733.93     63.70 o
  14   3   7      173.74      173.04     11.78 o
  15   3   7     1034.13     1102.73     28.16 o
  16   3   7     2356.31     2392.64     60.53 o
  17   3   7      502.34      495.43     18.37 o
  18   3   7     2085.99     2113.18     55.17 o
  19   3   7      299.63      308.34     15.40 o
  20   3   7       19.35       18.93      8.03 o
   1   4   7     5931.99     5454.65    142.34 o
   2   4   7    16539.91    14867.92    431.96 o
   3   4   7      750.76      703.12     28.21 o
   4   4   7     3443.78     2908.51     94.12 o
   5   4   7      133.15      145.33     14.57 o
   6   4   7     2176.58     1951.66     64.99 o
   7   4   7     1013.36      923.77     26.98 o
   8   4   7      303.06      266.34     14.25 o
   9   4   7      123.06      123.43     12.68 o
  10   4   7     2314.20     2097.21     56.12 o
  11   4   7       31.77       23.29     14.23 o
  12   4   7     2001.07     1845.35     42.11 o
  13   4   7      570.25      522.76     19.09 o
  14   4   7     2850.17     2747.22     63.70 o
  15   4   7      654.41      634.93     23.24 o
  16   4   7     1323.75     1370.38     35.61 o
  17   4   7       97.40      121.32     10.57 o
  18   4   7      348.28      346.94     15.91 o
  19   4   7      421.64      420.07     24.34 o
   0   5   7     4512.08     3899.14    121.18 o
   1   5   7     1472.90     1336.66     32.14 o
   2   5   7     1959.90     1726.17     41.51 o
   3   5   7     1029.83      928.33     27.53 o
   4   5   7      149.34      138.27     10.63 o
   5   5   7     4713.25     4156.41     99.74 o
   6   5   7     1671.77     1536.35     41.49 o
   7   5   7      775.93      713.23     24.24 o
   8   5   7     2556.66     2354.24     64.09 o
   9   5   7     1180.74     1120.91     34.46 o
  10   5   7     2567.86     2371.20     55.31 o
  11   5   7      649.36      599.84     18.62 o
  12   5   7      241.02      224.52     12.31 o
  13   5   7     1314.19     1283.26     32.09 o
  14   5   7      578.84      600.64     19.55 o
  15   5   7       19.52       17.38     10.19 o
  16   5   7      163.36      157.40     10.66 o
  17   5   7      721.29      762.52     28.83 o
  18   5   7      762.06      831.11     30.49 o
   1   6   7      517.13      504.74     18.02 o
   2   6   7     3484.43     3181.53     70.84 o
   3   6   7      192.60      181.37     11.08 o
   4   6   7     3557.55     3219.39     89.24 o
   5   6   7      659.10      597.27     24.42 o
   6   6   7     1358.39     1251.61     43.01 o
   7   6   7     2722.08     2455.96     85.04 o
   8   6   7      672.81      692.93     21.24 o
   9   6   7       36.61       37.63      9.82 o
  10   6   7      475.06      462.98     15.81 o
  11   6   7       65.68       71.23     10.09 o
  12   6   7     1095.21     1059.57     27.73 o
  13   6   7       86.64       83.40     10.81 o
  14   6   7      389.11      403.05     15.80 o
  15   6   7      761.91      771.44     22.63 o
  16   6   7     1973.24     1969.06     70.89 o
  17   6   7      310.39      335.55     23.33 o
   0   7   7      620.40      624.65     36.48 o
   1   7   7      363.10      360.87     16.95 o
   2   7   7      910.23      904.33     28.07 o
   3   7   7      510.97      496.24     18.35 o
   4   7   7      211.20      196.43     12.35 o
   5   7   7      347.22      359.43     14.56 o
   6   7   7      342.71      335.35     14.10 o
   7   7   7      573.58      576.94     20.99 o
   8   7   7      153.02      167.78     11.97 o
   9   7   7     3513.91     3508.23     79.96 o
  10   7   7     1408.26     1399.99     39.04 o
  11   7   7      178.43      192.61     12.10 o
  12   7   7      255.23      262.38     12.62 o
  13   7   7     2059.51     2193.95     59.52 o
  14   7   7       50.68       42.36      9.74 o
  15   7   7      998.78     1008.72     31.21 o
   1   8   7       47.52       54.17     11.86 o
   2   8   7      533.45      579.35     25.35 o
   3   8   7      738.91      747.23     28.16 o
   4   8   7      340.52      333.74     17.01 o
   5   8   7       45.01       57.58     12.62 o
   6   8   7     1327.70     1317.62     37.93 o
   7   8   7     2921.99     2917.78     70.47 o
   8   8   7      938.82      914.28     30.39 o
   9   8   7      401.60      429.14     17.67 o
  10   8   7      648.35      651.49     21.22 o
  11   8   7      340.62      327.63     18.06 o
  12   8   7     1146.43     1136.96     36.72 o
  13   8   7       69.90       73.56      8.42 o
   0   9   7     3090.68     3015.99    132.64 o
   1   9   7     1390.92     1397.52     55.11 o
   2   9   7      784.31      779.47     29.87 o
   3   9   7      399.66      428.57     22.44 o
   4   9   7      852.82      891.27     32.01 o
   5   9   7     2518.07     2672.76     79.31 o
   6   9   7      219.81      234.18     14.18 o
   7   9   7     1733.66     1841.79     59.73 o
   8   9   7      235.18      235.48     14.12 o
   9   9   7      572.38      582.22     34.52 o
  10   9   7       41.74       48.96     17.09 o
   1  10   7      349.21      322.88     27.07 o
   2  10   7      806.62      766.25     45.93 o
   3  10   7     1111.51     1102.39     87.57 o
   4  10   7      692.67      661.31     61.82 o
   5  10   7       46.18       29.69     14.00 o
   0   0   8     3646.54     4045.12    439.80 o
   2   0   8    14085.72    15493.27    663.56 o
   4   0   8     2412.05     2690.27     90.59 o
   6   0   8     1631.45     1816.51     73.12 o
   8   0   8     5478.15     5434.15    281.27 o
  10   0   8      996.49      875.97     39.81 o
  12   0   8      628.71      592.03     32.61 o
  14   0   8      154.72      180.81     14.17 o
  16   0   8     1908.82     2022.18     59.66 o
  18   0   8     2437.35     2268.34     71.58 o
  20   0   8     1239.97     1039.36     58.90 o
   1   1   8      742.16      928.81     30.79 o
   2   1   8     2435.27     2500.18     71.96 o
   3   1   8     3455.86     3766.45     95.53 o
   4   1   8     3378.27     3293.02     77.76 o
   5   1   8      590.66      682.13     19.91 o
   6   1   8     8371.79     8500.30    195.14 o
   7   1   8      773.74      665.34     24.25 o
   8   1   8     1077.45     1134.01     42.50 o
   9   1   8      584.52      620.42     29.03 o
  10   1   8     1531.99     1461.52     44.84 o
  11   1   8      691.84      670.77     29.06 o
  12   1   8     1393.57     1427.85     50.97 o
  13   1   8      579.16      597.02     26.89 o
  14   1   8     2264.73     2377.67     49.99 o
  15   1   8     3144.45     3354.45     69.46 o
  16   1   8      173.38      168.15     10.39 o
  17   1   8      185.19      175.14     10.70 o
  18   1   8      261.81      269.81     11.94 o
  19   1   8      920.89      886.25     26.54 o
  20   1   8      883.44      762.68     32.25 o
   0   2   8     3063.75     2811.84     97.39 o
   1   2   8       23.86       40.30      6.73 o
   2   2   8     1440.92     1371.14     35.02 o
   3   2   8     1547.88     1634.40     40.01 o
   4   2   8     5005.53     4697.37    109.31 o
   5   2   8     1019.52     1073.79     30.17 o
   6   2   8     1508.95     1413.11     37.23 o
   7   2   8     1421.54     1448.70     37.05 o
   8   2   8     5528.50     4926.55    121.58 o
   9   2   8     1909.85     1963.45     53.42 o
  10   2   8     4390.92     4055.53    122.09 o
  11   2   8      916.18      859.67     32.05 o
  12   2   8      114.41      108.31     16.33 o
  13   2   8      240.15      243.38     14.12 o
  14   2   8     3344.99     3448.25     77.60 o
  15   2   8      412.81      431.29     17.03 o
  16   2   8     2965.87     3013.32     73.88 o
  17   2   8        4.94        4.49      9.06 o
  18   2   8     2694.26     2619.06     62.79 o
  19   2   8      121.72      118.89      8.03 o
  20   2   8      211.76      201.69     13.24 o
   1   3   8     2406.05     2213.90     58.77 o
   2   3   8      339.71      304.48     14.42 o
   3   3   8     1607.50     1382.54     41.16 o
   4   3   8      956.10      821.14     27.92 o
   5   3   8     2881.85     2752.81     74.10 o
   6   3   8     1530.63     1346.65     38.76 o
   7   3   8     2810.07     2546.45     68.56 o
   8   3   8      907.90      868.64     24.98 o
   9   3   8     1607.37     1435.57     37.30 o
  10   3   8     1658.81     1572.31     42.22 o
  11   3   8     4907.23     4566.70    112.86 o
  12   3   8     2566.08     2333.31     72.81 o
  13   3   8     2061.26     1936.29     46.98 o
  14   3   8     2320.35     2375.03     56.24 o
  15   3   8      257.11      258.88     13.82 o
  16   3   8      517.40      531.84     20.99 o
  17   3   8      751.94      744.92     24.26 o
  18   3   8      409.81      405.18     15.72 o
  19   3   8     1087.24      998.58     39.02 o
   0   4   8     7385.19     6182.82    236.93 o
   1   4   8     2556.06     2352.64     62.84 o
   2   4   8     3603.87     3184.28     93.03 o
   3   4   8     2212.33     2067.21     70.77 o
   4   4   8     4698.15     3974.07    137.02 o
   5   4   8     1802.67     1636.81     46.32 o
   6   4   8     5794.72     5152.78    124.49 o
   7   4   8     1157.61     1070.56     31.67 o
   8   4   8     4911.01     4427.20    111.97 o
   9   4   8      186.77      193.41     14.27 o
  10   4   8     2890.99     2698.42     74.28 o
  11   4   8      100.69      101.86     11.01 o
  12   4   8        9.50       -3.59      9.15 o
  13   4   8      605.66      569.33     19.48 o
  14   4   8      301.31      331.39     14.57 o
  15   4   8      207.71      201.69     12.69 o
  16   4   8      887.48      900.62     26.46 o
  17   4   8       91.40      108.86      9.11 o
  18   4   8      694.24      736.94     26.00 o
  19   4   8        9.23       19.14     12.49 o
   1   5   8     1434.51     1213.15     29.33 o
   2   5   8     1214.01     1133.88     30.09 o
   3   5   8     4378.96     3797.79     88.54 o
   4   5   8     2711.12     2355.81     61.07 o
   5   5   8      368.42      340.82     16.35 o
   6   5   8     2671.30     2376.00     64.43 o
   7   5   8     1636.70     1368.58     41.50 o
   8   5   8      667.63      584.20     24.06 o
   9   5   8      503.99      468.63     20.85 o
  10   5   8      300.33      273.92     12.73 o
  11   5   8      902.55      854.10     22.80 o
  12   5   8     1598.19     1515.64     34.64 o
  13   5   8      109.39       94.17     10.94 o
  14   5   8      389.23      361.17     14.77 o
  15   5   8     2143.56     2109.59     47.68 o
  16   5   8      346.61      355.26     14.79 o
  17   5   8     1002.90      966.44     32.59 o
  18   5   8        6.31        9.74      9.09 o
   0   6   8     5712.40     5450.60    179.61 o
   1   6   8      273.22      256.96     12.60 o
   2   6   8     1096.29      963.54     28.82 o
   3   6   8      354.43      314.13     15.23 o
   4   6   8      900.75      805.02     25.77 o
   5   6   8      691.05      658.85     32.67 o
   6   6   8     2202.31     1904.55     53.85 o
   7   6   8      894.68      850.59     21.75 o
   8   6   8      824.64      808.84     21.26 o
   9   6   8      219.47      223.28     12.13 o
  10   6   8     2262.65     2265.54     52.92 o
  11   6   8      626.02      585.08     18.92 o
  12   6   8      821.92      814.31     22.83 o
  13   6   8     1429.17     1360.96     33.64 o
  14   6   8      793.80      837.01     22.26 o
  15   6   8      165.64      181.02     11.06 o
  16   6   8      612.24      633.80     23.56 o
   1   7   8      373.12      377.89     16.11 o
   2   7   8     1505.98     1496.73     38.37 o
   3   7   8      191.43      184.74     12.73 o
   4   7   8     1131.21     1117.64     31.49 o
   5   7   8      136.14      155.75     12.38 o
   6   7   8       18.25       19.99     10.22 o
   7   7   8     2646.79     2542.95     58.28 o
   8   7   8      124.62      122.23     11.47 o
   9   7   8     1195.73     1139.81     30.40 o
  10   7   8      960.79      916.12     25.46 o
  11   7   8      836.07      854.27     23.06 o
  12   7   8     1904.93     1908.40     43.22 o
  13   7   8        5.64        8.67     10.37 o
  14   7   8      958.25      996.42     33.76 o
  15   7   8     1521.49     1521.53     47.02 o
   0   8   8     1501.52     1414.70     73.63 o
   1   8   8       67.65       87.99     13.08 o
   2   8   8      246.87      257.32     15.68 o
   3   8   8     1741.94     1694.15     49.15 o
   4   8   8     1188.57     1161.34     35.82 o
   5   8   8     2531.89     2522.32     63.17 o
   6   8   8       37.99       38.56     11.18 o
   7   8   8      193.17      190.38     12.75 o
   8   8   8     1275.49     1227.97     34.77 o
   9   8   8      116.15      137.06     11.66 o
  10   8   8      531.47      525.97     19.21 o
  11   8   8      151.32      165.54     10.95 o
  12   8   8      187.22      170.22     10.66 o
  13   8   8      264.57      308.29     15.05 o
   1   9   8     3893.15     3723.46    133.61 o
   2   9   8      605.45      551.63     24.72 o
   3   9   8     2131.45     2067.20     70.21 o
   4   9   8      633.42      618.61     26.15 o
   5   9   8      718.14      745.39     29.76 o
   6   9   8     1578.24     1566.38     59.86 o
   7   9   8     1228.88     1182.40     40.26 o
   8   9   8       14.17       13.10      9.76 o
   9   9   8      913.63      900.57     38.34 o
   0  10   8     2606.13     2446.90    171.28 o
   1  10   8     1077.33      969.33     53.94 o
   2  10   8      122.79       82.11     18.70 o
   3  10   8      968.50      926.16     59.24 o
   4  10   8      664.44      606.37     35.74 o
   2   0   9    14455.54    15688.56    560.89 o
   4   0   9    17810.90    19241.96    687.00 o
   6   0   9     7761.09     7647.25    347.74 o
  10   0   9     4671.90     4387.39    218.35 o
  12   0   9      137.75      155.08     22.33 o
  14   0   9      938.21      997.22     34.22 o
  16   0   9     3367.13     3551.01    113.43 o
  18   0   9      291.58      319.09     16.45 o
  20   0   9      818.05      745.10     43.60 o
   0   1   9      576.34      630.06     27.50 o
   1   1   9      796.13      858.88     24.82 o
   2   1   9      716.72      752.85     21.07 o
   3   1   9     3588.81     3764.11     92.34 o
   4   1   9     2171.59     2521.69     59.37 o
   5   1   9     5891.52     5870.71    147.60 o
   6   1   9      645.52      617.16     22.80 o
   7   1   9       40.41       55.91     10.41 o
   8   1   9     4096.23     4014.74    132.96 o
   9   1   9     1977.43     1875.35     56.11 o
  10   1   9     3141.69     2946.61     82.22 o
  11   1   9      197.40      221.43     17.45 o
  12   1   9      750.85      737.27     30.55 o
  13   1   9     1668.86     1659.98     40.11 o
  14   1   9      156.32      170.32     10.59 o
  15   1   9      375.65      411.87     15.22 o
  16   1   9     1011.98     1013.64     28.21 o
  17   1   9     2660.90     2524.06     60.41 o
  18   1   9     1295.82     1223.75     33.95 o
  19   1   9      312.15      314.72     20.45 o
  20   1   9      428.11      396.84     19.83 o
   1   2   9      171.19      208.98     10.35 o
   2   2   9     6031.14     5529.02    150.22 o
   3   2   9      458.23      465.98     15.99 o
   4   2   9      395.44      311.23     12.88 o
   5   2   9     1107.80     1197.27     33.77 o
   6   2   9     7399.90     7170.13    181.32 o
   7   2   9     1241.12     1274.12     39.00 o
   8   2   9      588.22      560.80     21.53 o
   9   2   9       49.15       53.28     11.35 o
  10   2   9     3461.07     3410.31     93.86 o
  11   2   9      150.97      126.12     15.02 o
  12   2   9     4293.52     4100.34    131.80 o
  13   2   9      662.90      633.68     21.45 o
  14   2   9     5263.61     5247.76    121.50 o
  15   2   9     1698.16     1660.71     42.33 o
  16   2   9     1986.66     1993.32     51.72 o
  17   2   9      306.26      301.89     13.78 o
  18   2   9      763.74      743.33     23.64 o
  19   2   9      327.91      313.53     23.91 o
   0   3   9     2645.65     2163.00     83.62 o
   1   3   9     1393.27     1390.84     38.08 o
   2   3   9     1401.59     1169.69     36.85 o
   3   3   9     3692.60     3390.78     90.11 o
   4   3   9      116.60      136.87     12.40 o
   5   3   9     7719.38     7171.11    222.26 o
   6   3   9      793.86      697.85     24.61 o
   7   3   9     3087.73     3119.00     73.83 o
   8   3   9     1444.65     1376.21     40.50 o
   9   3   9     2676.48     2537.82     71.29 o
  10   3   9     1764.84     1625.73     48.01 o
  11   3   9     1071.23     1076.37     43.06 o
  12   3   9      959.57      899.47     25.73 o
  13   3   9     1112.68     1132.78     30.72 o
  14   3   9      536.70      557.56     20.02 o
  15   3   9      744.80      728.14     25.40 o
  16   3   9     2715.92     2693.76     75.60 o
  17   3   9     1464.72     1469.03     41.46 o
  18   3   9     1369.22     1313.93     56.08 o
  19   3   9      795.83      672.56     41.24 o
   1   4   9     1735.34     1596.92     51.88 o
   2   4   9    15230.99    13351.77    435.54 o
   3   4   9      210.12      197.19     12.85 o
   4   4   9     3078.38     2686.95     63.10 o
   5   4   9     1431.82     1305.13     33.09 o
   6   4   9     7083.72     6366.31    155.31 o
   7   4   9     1229.75     1154.87     33.28 o
   8   4   9      583.39      554.35     21.93 o
   9   4   9      486.30      428.98     20.75 o
  10   4   9     2539.82     2403.13     72.45 o
  11   4   9     1342.17     1219.57     30.54 o
  12   4   9      894.14      851.71     23.18 o
  13   4   9      160.62      145.04     10.98 o
  14   4   9      329.09      324.22     14.95 o
  15   4   9      534.14      503.39     18.91 o
  16   4   9     2411.82     2370.36     63.12 o
  17   4   9      127.64      139.90     14.39 o
  18   4   9       39.53       49.38      9.10 o
   0   5   9     5440.03     5130.72    155.75 o
   1   5   9     3861.24     3634.31     78.43 o
   2   5   9     3122.81     2823.17     64.18 o
   3   5   9     4188.07     3921.74     94.67 o
   4   5   9     1012.07      930.07     30.64 o
   5   5   9     2362.34     2127.50     61.50 o
   6   5   9     1514.19     1432.63     41.02 o
   7   5   9      385.48      340.63     21.32 o
   8   5   9     1126.31     1025.20     33.93 o
   9   5   9     2278.63     2181.27     45.14 o
  10   5   9     1812.89     1717.34     38.04 o
  11   5   9       14.53       -8.25      9.85 o
  12   5   9       20.83        0.06      9.57 o
  13   5   9      909.53      880.55     25.16 o
  14   5   9      765.54      749.57     20.80 o
  15   5   9       98.01      106.43      8.95 o
  16   5   9      525.61      564.25     21.82 o
  17   5   9      916.80      908.46     46.44 o
   1   6   9     2533.81     2324.91     52.05 o
   2   6   9     2900.33     2609.56     59.88 o
   3   6   9      350.14      361.84     18.18 o
   4   6   9     1148.27      983.65     35.58 o
   5   6   9      346.41      347.78     13.12 o
   6   6   9      817.28      795.93     21.15 o
   7   6   9      313.01      304.71     12.78 o
   8   6   9     1679.07     1682.20     38.28 o
   9   6   9      807.53      780.67     21.70 o
  10   6   9     1266.69     1241.79     29.41 o
  11   6   9      769.72      701.15     21.15 o
  12   6   9     2697.14     2760.93     60.83 o
  13   6   9      564.44      566.77     18.02 o
  14   6   9     1469.05     1607.78     43.74 o
  15   6   9     1263.33     1247.75     37.80 o
  16   6   9      594.23      609.20     25.89 o
   0   7   9     2432.75     2251.32     74.73 o
   1   7   9      310.89      302.95     15.90 o
   2   7   9      486.50      517.18     19.40 o
   3   7   9     2006.78     1873.91     46.24 o
   4   7   9      764.70      794.67     25.16 o
   5   7   9     1396.72     1408.72     36.20 o
   6   7   9      787.41      795.51     23.86 o
   7   7   9      252.09      252.48     12.64 o
   8   7   9      301.23      307.88     13.96 o
   9   7   9     1422.84     1411.79     35.72 o
  10   7   9     1066.72     1028.82     28.26 o
  11   7   9      690.80      706.41     21.45 o
  12   7   9      709.76      732.46     21.66 o
  13   7   9      707.44      827.63     26.62 o
  14   7   9      981.41      979.27     31.54 o
   1   8   9      862.72      903.63     29.97 o
   2   8   9      854.24      848.94     28.18 o
   3   8   9      119.83      134.92     14.67 o
   4   8   9      948.42      924.32     31.01 o
   5   8   9      212.61      235.07     13.53 o
   6   8   9     1270.70     1310.79     35.53 o
   7   8   9      301.90      296.51     13.84 o
   8   8   9       90.19       95.25      9.69 o
   9   8   9      674.74      698.15     22.42 o
  10   8   9     1639.95     1693.82     48.50 o
  11   8   9      570.45      579.29     20.38 o
  12   8   9      301.23      295.74     14.08 o
   0   9   9      520.61      505.27     36.76 o
   1   9   9      992.99     1036.84     40.35 o
   2   9   9      310.81      293.96     16.35 o
   3   9   9     1285.96     1324.63     42.75 o
   4   9   9      442.65      468.40     24.40 o
   5   9   9     1765.05     1881.49     68.61 o
   6   9   9       70.64       72.65     13.29 o
   7   9   9      243.62      225.22     14.20 o
   8   9   9      519.42      525.55     22.38 o
   9   9   9      771.35      810.89     31.62 o
   1  10   9      723.77      734.46     43.01 o
   0   0  10     7405.10     8914.24    433.05 o
   2   0  10     5769.63     6449.77    228.94 o
   4   0  10     1411.34     1471.10     62.59 o
   6   0  10     2935.10     3112.23    163.12 o
   8   0  10     4261.90     4136.05    211.54 o
  10   0  10      456.70      478.97     52.69 o
  12   0  10     6394.34     6200.83    320.64 o
  14   0  10     1233.58     1154.38     43.80 o
  16   0  10     3796.69     3980.04    153.25 o
  18   0  10     3711.09     3556.10    163.62 o
   1   1  10      893.27     1123.07     34.28 o
   2   1  10    10986.69    12279.62    299.35 o
   3   1  10     6724.41     7054.62    171.85 o
   4   1  10     6982.90     7272.35    175.79 o
   5   1  10      310.28      334.89     17.08 o
   6   1  10     3491.40     3599.85    108.46 o
   7   1  10      426.10      442.78     21.85 o
   8   1  10      316.65      345.27     21.12 o
   9   1  10      175.03      181.43     16.09 o
  10   1  10      523.60      576.75     27.67 o
  11   1  10     3415.42     3219.12    108.46 o
  12   1  10      429.84      423.94     24.62 o
  13   1  10      808.77      763.84     22.23 o
  14   1  10      731.44      709.93     21.30 o
  15   1  10     5925.55     5742.60    132.29 o
  16   1  10       20.65       37.28      9.54 o
  17   1  10       76.22       86.43     13.23 o
  18   1  10      154.78      140.45     15.06 o
  19   1  10      591.40      583.01     31.62 o
   0   2  10     5424.63     5113.30    197.15 o
   1   2  10      305.66      315.90     14.59 o
   2   2  10      261.95      255.08     15.42 o
   3   2  10      431.35      461.40     18.70 o
   4   2  10     9832.69     9963.22    253.59 o
   5   2  10       44.26       45.33     10.84 o
   6   2  10      604.14      661.66     24.66 o
   7   2  10      245.05      261.70     13.25 o
   8   2  10     3895.06     3855.23    103.13 o
   9   2  10      171.66      180.27     15.17 o
  10   2  10     5476.53     5067.47    143.73 o
  11   2  10      346.51      299.43     18.93 o
  12   2  10     1353.09     1349.00     34.07 o
  13   2  10      442.73      438.58     16.82 o
  14   2  10     1767.20     1858.21     48.02 o
  15   2  10      149.01      144.16     13.47 o
  16   2  10     2784.10     2791.74     85.63 o
  17   2  10      119.38      120.28      9.46 o
  18   2  10      276.77      307.02     24.59 o
  19   2  10      219.15      213.75     16.96 o
   1   3  10      824.02      779.98     25.04 o
   2   3  10     4499.11     4263.46    119.97 o
   3   3  10     3970.36     3477.52    116.42 o
   4   3  10     3506.21     3164.96     82.60 o
   5   3  10     1504.52     1446.67     43.46 o
   6   3  10      748.68      751.33     25.71 o
   7   3  10     5898.75     5492.10    141.74 o
   8   3  10      102.86       91.50     13.22 o
   9   3  10     1122.85     1067.47     37.38 o
  10   3  10      774.76      743.96     29.71 o
  11   3  10     4912.28     4749.35    109.55 o
  12   3  10      687.27      645.31     21.69 o
  13   3  10       65.36       57.41      9.20 o
  14   3  10     1218.28     1267.02     37.65 o
  15   3  10      832.65      772.02     29.11 o
  16   3  10       79.58       82.99     11.13 o
  17   3  10      364.57      373.78     17.34 o
  18   3  10      182.17      218.21     22.22 o
   0   4  10     5750.41     5229.13    167.26 o
   1   4  10      840.57      872.71     24.46 o
   2   4  10     4591.41     4077.70     96.26 o
   3   4  10      852.24      848.88     22.97 o
   4   4  10     8209.32     7439.17    179.34 o
   5   4  10     1435.63     1370.60     38.07 o
   6   4  10     1835.01     1676.36     44.47 o
   7   4  10     1146.48     1037.52     31.48 o
   8   4  10     6844.51     5849.72    155.04 o
   9   4  10       34.25       31.58     15.45 o
  10   4  10       45.50       24.28      9.16 o
  11   4  10       23.72       11.54      9.26 o
  12   4  10     1105.22     1084.35     29.49 o
  13   4  10      183.46      166.47     12.04 o
  14   4  10     1145.33     1182.45     33.90 o
  15   4  10      583.68      539.15     22.39 o
  16   4  10     1360.06     1401.03     43.15 o
  17   4  10       62.26       70.84      9.85 o
  18   4  10     1212.48     1142.85     62.59 o
   1   5  10     1253.76     1152.50     30.10 o
   2   5  10      609.70      558.20     20.35 o
   3   5  10     3284.38     3098.64     72.50 o
   4   5  10     1837.94     1659.80     45.58 o
   5   5  10     1723.33     1427.23     42.29 o
   6   5  10     3002.10     2729.30     86.10 o
   7   5  10      110.35      104.68      9.61 o
   8   5  10      499.86      490.59     16.63 o
   9   5  10      175.90      163.21     10.77 o
  10   5  10      343.23      320.39     13.24 o
  11   5  10     2062.02     1945.23     44.71 o
  12   5  10      643.06      583.63     19.57 o
  13   5  10      870.25      800.16     22.51 o
  14   5  10      606.70      592.96     17.62 o
  15   5  10     1785.37     1831.89     57.07 o
  16   5  10     1145.86     1052.33     48.86 o
  17   5  10       94.30       79.00      7.74 o
   0   6  10     1479.10     1367.94     55.46 o
   1   6  10      653.31      665.22     24.67 o
   2   6  10      323.57      321.63     13.15 o
   3   6  10      342.49      347.42     12.80 o
   4   6  10      397.59      404.79     14.31 o
   5   6  10      194.80      184.20     10.77 o
   6   6  10      107.80      107.56     10.56 o
   7   6  10     1005.78      975.16     24.12 o
   8   6  10     1061.72     1024.24     26.32 o
   9   6  10      201.94      205.17     11.55 o
  10   6  10     2600.31     2520.40     58.02 o
  11   6  10      990.91      995.57     25.91 o
  12   6  10     1010.22     1037.41     27.99 o
  13   6  10     1198.32     1200.17     30.39 o
  14   6  10      977.18      969.32     29.52 o
  15   6  10       64.53       78.17      9.23 o
   1   7  10     2030.08     1931.46     45.20 o
   2   7  10      140.99      155.80     13.97 o
   3   7  10     1786.08     1748.24     46.53 o
   4   7  10      130.53      136.82     13.31 o
   5   7  10     1720.33     1594.73     38.64 o
   6   7  10      138.86      144.82     11.55 o
   7   7  10     2140.53     2135.25     50.08 o
   8   7  10      789.31      794.29     23.11 o
   9   7  10       42.92       50.17     10.19 o
  10   7  10      928.59      955.97     26.75 o
  11   7  10     2452.55     2558.23     60.20 o
  12   7  10     2675.16     2742.78     69.54 o
  13   7  10        4.83        7.25      6.43 o
   0   8  10      275.07      279.59     20.98 o
   1   8  10      681.52      684.20     24.96 o
   2   8  10      397.22      415.28     18.87 o
   3   8  10      523.30      561.05     23.15 o
   4   8  10     1089.20     1147.60     34.97 o
   5   8  10      854.43      875.23     27.86 o
   6   8  10      987.39      981.31     29.22 o
   7   8  10      447.96      450.92     16.92 o
   8   8  10     1792.89     1900.88     47.08 o
   9   8  10      198.89      210.21     12.50 o
  10   8  10     1396.46     1376.77     37.33 o
  11   8  10      292.08      286.47     12.05 o
   1   9  10     2633.81     2921.81    125.18 o
   2   9  10      512.78      543.72     28.23 o
   3   9  10      473.93      492.47     26.35 o
   4   9  10      727.04      717.71     32.68 o
   5   9  10      388.56      417.77     22.81 o
   6   9  10     1066.22     1102.92     43.19 o
   7   9  10      727.92      662.42     23.46 o
   2   0  11     4554.42     5110.04    218.10 o
   4   0  11     5838.77     5831.05    267.73 o
   6   0  11     8693.64     7965.42    427.82 o
   8   0  11      870.32      952.20     80.60 o
  10   0  11     2002.98     1960.71    103.65 o
  12   0  11      431.52      439.96     35.46 o
  14   0  11     1374.97     1328.11     71.61 o
  16   0  11     2764.60     2823.24    179.04 o
  18   0  11       83.27       60.53     27.69 o
   0   1  11     2128.02     2544.87    109.74 o
   1   1  11     1199.57     1219.34     39.69 o
   2   1  11      571.35      550.45     20.40 o
   3   1  11     3078.59     3153.46     85.86 o
   4   1  11      504.16      532.70     20.27 o
   5   1  11     1680.25     1682.55     61.50 o
   6   1  11     4960.55     4834.58    147.74 o
   7   1  11      120.70      140.30     13.13 o
   8   1  11     2737.68     2665.61    107.34 o
   9   1  11     1894.33     1782.18     66.39 o
  10   1  11     1614.48     1519.48     57.34 o
  11   1  11      670.01      626.67     34.43 o
  12   1  11      578.92      517.51     29.28 o
  13   1  11      234.38      251.33     18.94 o
  14   1  11      330.49      352.33     18.37 o
  15   1  11      650.54      644.93     28.31 o
  16   1  11      563.26      562.61     25.03 o
  17   1  11     2605.33     2500.52     74.20 o
  18   1  11     1220.42     1086.07     51.77 o
  19   1  11      840.42      720.25     35.31 o
   1   2  11      489.34      537.03     24.57 o
   2   2  11     3415.07     3260.50     96.16 o
   3   2  11      630.85      687.34     30.73 o
   4   2  11      360.42      390.10     20.26 o
   5   2  11      266.52      317.20     16.36 o
   6   2  11     3705.13     3619.02    106.79 o
   7   2  11       25.44       37.99     11.20 o
   8   2  11     2533.78     2440.27     72.45 o
   9   2  11      506.47      492.91     25.15 o
  10   2  11      486.28      494.69     24.73 o
  11   2  11      968.06      865.46     26.74 o
  12   2  11     4958.01     4737.97    117.96 o
  13   2  11      939.20      899.43     31.98 o
  14   2  11     2151.05     2218.21     61.78 o
  15   2  11      168.94      184.15     13.76 o
  16   2  11      367.46      401.15     21.53 o
  17   2  11      419.21      390.18     24.32 o
  18   2  11      949.26      845.04     49.93 o
   0   3  11     2025.42     2201.27     87.09 o
   1   3  11      174.41      195.19     13.60 o
   2   3  11     2029.38     1933.19     51.50 o
   3   3  11      245.52      276.58     14.66 o
   4   3  11        8.41        8.51     11.17 o
   5   3  11     3739.95     3516.57     87.41 o
   6   3  11     1297.93     1202.45     37.42 o
   7   3  11     2203.98     2112.25     57.90 o
   8   3  11     1833.07     1641.75     49.98 o
   9   3  11     1005.51      915.75     34.89 o
  10   3  11      268.68      263.38     17.83 o
  11   3  11      312.57      287.40     17.40 o
  12   3  11      699.19      697.01     26.63 o
  13   3  11      585.94      603.97     24.59 o
  14   3  11      689.48      736.84     25.84 o
  15   3  11       59.71       47.45     11.09 o
  16   3  11     1132.37     1066.99     41.66 o
  17   3  11      330.35      345.62     31.56 o
  18   3  11      837.69      732.01     43.14 o
   1   4  11      651.70      645.19     21.00 o
   2   4  11      347.18      329.80     15.21 o
   3   4  11     1051.55     1037.58     29.23 o
   4   4  11      733.66      658.57     24.53 o
   5   4  11      362.32      357.44     18.26 o
   6   4  11     4068.33     3656.82    108.95 o
   7   4  11      361.66      327.60     20.46 o
   8   4  11     2343.70     2280.75     51.90 o
   9   4  11     1466.93     1352.81     33.45 o
  10   4  11     1036.66     1042.49     29.27 o
  11   4  11     2083.20     1949.89     47.63 o
  12   4  11      862.35      887.68     26.69 o
  13   4  11      204.56      194.59     14.18 o
  14   4  11     1249.87     1223.32     39.21 o
  15   4  11       24.14       29.90      9.70 o
  16   4  11     2042.49     2073.84     86.51 o
  17   4  11      512.17      506.13     34.46 o
   0   5  11     1444.54     1322.23     49.97 o
   1   5  11      667.46      663.23     22.62 o
   2   5  11     1829.72     1749.16     45.22 o
   3   5  11     2417.18     2146.03     55.69 o
   4   5  11      460.77      444.14     23.75 o
   5   5  11     1110.87     1064.56     30.60 o
   6   5  11      309.46      312.05     13.13 o
   7   5  11     1024.11      942.28     24.89 o
   8   5  11     2606.75     2460.56     49.78 o
   9   5  11     3227.92     3099.48     65.47 o
  10   5  11      426.03      425.57     15.99 o
  11   5  11      107.67       75.69      9.94 o
  12   5  11      317.85      319.67     16.18 o
  13   5  11     1060.98     1052.47     34.48 o
  14   5  11      183.18      183.87     12.50 o
  15   5  11       30.73       42.27      9.97 o
  16   5  11      707.71      707.86     38.44 o
   1   6  11      293.89      289.50     11.87 o
   2   6  11     2658.27     2571.37     47.08 o
   3   6  11     1039.47     1011.18     23.95 o
   4   6  11       41.13       50.03     10.44 o
   5   6  11      234.32      225.12     11.66 o
   6   6  11      860.60      885.03     23.56 o
   7   6  11      849.04      796.13     21.07 o
   8   6  11     1878.55     1847.51     41.79 o
   9   6  11     1465.66     1383.77     33.35 o
  10   6  11      781.76      765.94     21.48 o
  11   6  11      471.21      470.27     15.89 o
  12   6  11     3476.19     3534.17     81.82 o
  13   6  11      159.58      144.94     12.65 o
  14   6  11     1922.45     1979.26     62.03 o
  15   6  11      287.24      300.25     16.49 o
   0   7  11     1367.66     1332.95     45.72 o
   1   7  11      176.32      190.08     12.35 o
   2   7  11      156.91      159.05     12.29 o
   3   7  11      525.08      562.02     20.51 o
   4   7  11      324.11      341.75     15.76 o
   5   7  11     1991.42     1888.49     47.88 o
   6   7  11      416.11      401.78     16.35 o
   7   7  11      161.42      151.22     11.45 o
   8   7  11      617.32      600.38     19.37 o
   9   7  11     1761.17     1702.46     43.34 o
  10   7  11     1826.89     1898.11     47.29 o
  11   7  11       95.21       85.63      8.41 o
  12   7  11      150.57      137.60     11.51 o
  13   7  11      355.21      352.65     16.63 o
   1   8  11      118.74      161.36     13.36 o
   2   8  11      501.72      492.01     20.01 o
   3   8  11      668.48      679.04     26.18 o
   4   8  11      551.63      577.13     21.58 o
   5   8  11      388.36      433.36     18.42 o
   6   8  11     1440.69     1466.85     37.82 o
   7   8  11      773.24      796.15     26.41 o
   8   8  11      227.91      227.55     14.17 o
   9   8  11      358.34      385.05     15.25 o
  10   8  11      722.08      782.72     23.11 o
   0   9  11      145.06      126.37     20.27 o
   1   9  11      483.38      512.90     26.06 o
   2   9  11       29.87       36.63     13.45 o
   3   9  11      987.82     1048.52     43.03 o
   4   9  11      318.97      327.93     19.25 o
   5   9  11      689.64      680.36     30.55 o
   6   9  11      216.15      229.21     14.87 o
   0   0  12     2184.31     2334.67    147.50 o
   2   0  12     3029.33     3095.88    132.32 o
   4   0  12    10239.65    10546.16    477.40 o
   6   0  12    12156.79    11077.07    585.42 o
   8   0  12     8940.56     8345.87    722.48 o
  10   0  12      514.26      468.78     70.83 o
  12   0  12      275.12      265.08     34.98 o
  14   0  12     2675.43     2811.17    169.99 o
  16   0  12     1044.27      947.51     65.49 o
  18   0  12     4182.35     3674.22    296.85 o
   1   1  12     2944.74     3360.62    104.61 o
   2   1  12     2162.65     2446.77     69.22 o
   3   1  12     3802.12     3961.67    119.57 o
   4   1  12    11221.64    12063.71    417.76 o
   5   1  12     2466.55     2386.69     85.23 o
   6   1  12     3825.69     3531.76    118.63 o
   7   1  12     1928.55     1795.27     82.81 o
   8   1  12      975.97      991.99     46.22 o
   9   1  12      215.68      205.86     20.07 o
  10   1  12      800.99      739.08     40.82 o
  11   1  12     2037.83     1854.45     59.08 o
  12   1  12      293.27      288.86     21.56 o
  13   1  12     1584.28     1559.65     59.58 o
  14   1  12      105.17      111.43     22.43 o
  15   1  12     2339.01     2315.36    116.94 o
  16   1  12      227.14      191.97     23.14 o
  17   1  12      343.02      301.36     45.72 o
  18   1  12       47.18       50.23     23.18 o
   0   2  12    11544.92    12444.66    425.51 o
   1   2  12      175.27      230.55     13.63 o
   2   2  12     1837.73     1903.20     50.91 o
   3   2  12      602.04      638.26     23.36 o
   4   2  12     4417.09     4427.01    134.66 o
   5   2  12      106.79      150.17     16.77 o
   6   2  12       89.51       95.93     15.56 o
   7   2  12      143.63      135.10     15.79 o
   8   2  12      830.20      809.37     41.93 o
   9   2  12       60.93       42.22     17.33 o
  10   2  12      858.18      759.68     32.04 o
  11   2  12      879.93      775.19     30.29 o
  12   2  12     1207.33     1092.92     37.20 o
  13   2  12      263.43      258.66     16.94 o
  14   2  12     1411.42     1431.02     52.53 o
  15   2  12      209.72      203.82     16.03 o
  16   2  12     2652.38     2499.38     88.90 o
  17   2  12      157.18      139.91     19.48 o
  18   2  12      155.21      145.07     16.24 o
   1   3  12     2312.72     2588.20     72.79 o
   2   3  12      849.84      887.19     30.06 o
   3   3  12     3069.11     3009.08     92.60 o
   4   3  12      984.02      977.16     37.18 o
   5   3  12      664.63      637.98     30.53 o
   6   3  12      384.34      298.24     21.37 o
   7   3  12     2439.42     2233.41     71.06 o
   8   3  12       14.91       16.38     15.58 o
   9   3  12     3310.67     3095.53     87.23 o
  10   3  12      361.59      315.56     17.98 o
  11   3  12      353.89      286.06     22.77 o
  12   3  12      918.46      879.24     38.99 o
  13   3  12     1385.36     1272.88     50.90 o
  14   3  12     2467.75     2300.39     75.18 o
  15   3  12     1912.27     1864.72     72.33 o
  16   3  12      226.88      225.84     24.29 o
  17   3  12      163.02      170.30     19.18 o
   0   4  12      110.11      125.51     21.44 o
   1   4  12       11.90       15.48     11.91 o
   2   4  12      720.51      738.10     25.77 o
   3   4  12      315.35      307.32     16.24 o
   4   4  12     2557.90     2314.91     71.96 o
   5   4  12      709.66      671.87     29.21 o
   6   4  12       26.17       16.89     18.28 o
   7   4  12     2316.06     2191.84     48.57 o
   8   4  12     5980.40     5678.72    118.48 o
   9   4  12      646.78      599.41     21.10 o
  10   4  12     1532.12     1495.67     42.94 o
  11   4  12      796.56      778.32     32.61 o
  12   4  12       18.16       -0.12     15.55 o
  13   4  12      197.68      191.39     13.08 o
  14   4  12      653.44      689.30     25.28 o
  15   4  12       21.85       34.85     17.92 o
  16   4  12       35.08       39.15     16.53 o
   1   5  12     2174.40     2037.76     50.43 o
   2   5  12     1225.09     1135.87     29.56 o
   3   5  12      217.65      250.68     10.79 o
   4   5  12     1316.16     1251.97     26.88 o
   5   5  12     1720.85     1646.46     34.41 o
   6   5  12     1150.46     1085.60     28.54 o
   7   5  12     2422.63     2196.04     50.61 o
   8   5  12      186.18      155.47     11.92 o
   9   5  12      153.94      136.10     10.90 o
  10   5  12       41.41       24.09     12.58 o
  11   5  12     2315.53     2342.56     67.67 o
  12   5  12      452.53      464.20     20.72 o
  13   5  12      349.99      352.85     17.42 o
  14   5  12      946.57      949.85     40.29 o
  15   5  12     2265.90     2150.49     97.61 o
   0   6  12    10515.26    10044.43    265.89 o
   1   6  12      330.63      348.98     12.26 o
   2   6  12      715.15      723.33     18.97 o
   3   6  12      582.99      561.92     17.20 o
   4   6  12     3686.91     3489.09     70.09 o
   5   6  12       96.55       98.80     10.45 o
   6   6  12       40.43       39.06     10.38 o
   7   6  12      980.90      954.69     26.00 o
   8   6  12       65.00       58.65     10.33 o
   9   6  12      831.84      761.07     22.98 o
  10   6  12     1261.34     1364.02     33.29 o
  11   6  12     1400.92     1373.02     39.98 o
  12   6  12      518.42      547.58     23.07 o
  13   6  12      563.69      581.71     23.88 o
  14   6  12     1186.58     1196.80     49.34 o
   1   7  12      441.57      452.43     16.40 o
   2   7  12     1645.11     1612.20     37.93 o
   3   7  12     2804.26     2744.74     63.51 o
   4   7  12       36.07       49.10     11.34 o
   5   7  12     1357.18     1338.08     35.50 o
   6   7  12      130.97      132.45     10.98 o
   7   7  12     2060.58     2109.84     49.72 o
   8   7  12     1015.95      944.13     24.55 o
   9   7  12      448.53      438.12     16.68 o
  10   7  12      915.54      894.44     27.62 o
  11   7  12      612.12      620.40     22.38 o
  12   7  12     2749.07     2782.73     82.37 o
   0   8  12      165.66      154.92     16.71 o
   1   8  12       39.78       54.46     11.36 o
   2   8  12      115.45      128.43     11.98 o
   3   8  12      223.86      244.24     12.32 o
   4   8  12     1181.30     1175.56     33.77 o
   5   8  12     1199.61     1312.40     44.92 o
   6   8  12     1026.27      984.02     35.04 o
   7   8  12      387.81      434.66     17.18 o
   8   8  12     1927.79     1914.05     51.13 o
   9   8  12       44.85       52.47     10.41 o
   1   9  12     2328.46     2401.21     87.07 o
   2   9  12       23.72       15.63     10.03 o
   3   9  12       97.78       93.40     10.46 o
   4   9  12      313.15      331.03     18.28 o
   2   0  13     3175.47     3886.79    140.68 o
   4   0  13     7303.99     7549.93    318.75 o
   6   0  13     7346.28     6746.51    363.22 o
   8   0  13     2201.82     2173.24    213.14 o
  10   0  13     2075.32     1720.06     96.85 o
  12   0  13     1304.61      952.36    139.09 o
  16   0  13     5084.31     4660.06    376.69 o
   0   1  13     1224.70     1374.52     56.12 o
   1   1  13     1344.95     1530.68     44.17 o
   2   1  13     2051.15     2298.82     61.73 o
   3   1  13     1552.13     1755.84     48.82 o
   4   1  13      139.98      168.03     17.22 o
   5   1  13     2090.89     2050.69     79.04 o
   6   1  13     1380.34     1345.00     57.99 o
   7   1  13       81.21       80.97     23.95 o
   8   1  13      773.60      732.27     72.64 o
   9   1  13     3143.55     2678.02    116.56 o
  10   1  13      776.39      678.74     62.66 o
  11   1  13      678.86      577.43     53.21 o
  12   1  13     1026.83      845.80     51.93 o
  13   1  13      721.78      662.44     86.61 o
  14   1  13      110.03      110.11     40.57 o
  15   1  13      263.22      183.52     40.57 o
  16   1  13     1345.52     1249.85    110.11 o
  17   1  13     1648.26     1435.95    121.70 o
   1   2  13      991.74     1046.89     32.01 o
   2   2  13     9412.00    10016.27    269.45 o
   3   2  13       50.53       87.67     13.42 o
   4   2  13     1174.36     1234.06     48.25 o
   5   2  13      139.41      165.23     19.79 o
   6   2  13     1474.58     1425.55     55.94 o
   7   2  13       47.80       71.11     21.43 o
   8   2  13      190.16      189.51     24.79 o
   9   2  13      281.59      286.22     26.56 o
  10   2  13      295.97      284.56     33.83 o
  11   2  13      551.83      410.36     29.97 o
  12   2  13      813.35      638.30     34.09 o
  13   2  13      153.54      169.03     28.32 o
  14   2  13     3962.57     3788.51    222.36 o
  15   2  13      425.14      388.34     38.00 o
  16   2  13      384.76      309.08     47.01 o
  17   2  13       42.11       45.07     23.18 o
   0   3  13     2629.76     2728.66    108.21 o
   1   3  13     2586.27     2621.93     74.74 o
   2   3  13      681.22      740.70     28.74 o
   3   3  13      439.82      483.80     26.92 o
   4   3  13       56.97       59.95     17.90 o
   5   3  13     1685.01     1649.37     59.49 o
   6   3  13     2494.04     2412.45     92.54 o
   7   3  13     1644.81     1588.71     48.11 o
   8   3  13      515.37      544.95     23.79 o
   9   3  13       79.22       71.29     14.00 o
  10   3  13      208.11      194.34     22.88 o
  11   3  13      825.14      753.31     35.38 o
  12   3  13      644.49      592.00     32.56 o
  13   3  13      717.68      707.22     34.08 o
  14   3  13      277.30      270.14     18.76 o
  15   3  13     1393.16     1286.62     72.99 o
  16   3  13     1232.34     1210.44     67.41 o
  17   3  13     1878.87     1831.96    150.68 o
   1   4  13     1106.14     1097.50     38.05 o
   2   4  13      431.02      454.87     27.16 o
   3   4  13      468.16      445.82     24.67 o
   4   4  13     1319.86     1323.74     33.09 o
   5   4  13     1362.04     1310.85     30.50 o
   6   4  13     5405.39     5184.19    110.78 o
   7   4  13      355.59      321.26     13.90 o
   8   4  13      951.58      991.78     30.92 o
   9   4  13      927.62      905.60     29.73 o
  10   4  13     2781.37     2772.02     84.55 o
  11   4  13      371.91      388.80     29.00 o
  12   4  13      144.37      130.49     18.38 o
  13   4  13       47.99       23.81     16.61 o
  14   4  13       62.04       59.75     18.56 o
  15   4  13      830.12      724.33     37.70 o
  16   4  13     2635.52     2535.33    134.60 o
   0   5  13     1818.20     1726.50     44.42 o
   1   5  13      959.92      964.83     21.96 o
   2   5  13     1539.95     1519.21     30.12 o
   3   5  13     2198.60     2212.67     45.16 o
   4   5  13       39.07       39.25     10.05 o
   5   5  13       67.44       62.88     10.10 o
   6   5  13      640.06      584.01     19.33 o
   7   5  13       28.40       23.43      9.95 o
   8   5  13     1214.05     1173.18     34.20 o
   9   5  13     4363.21     4130.32    110.47 o
  10   5  13      832.44      799.32     32.20 o
  11   5  13      449.55      404.17     23.93 o
  12   5  13      456.74      449.58     20.12 o
  13   5  13     2112.16     2180.66     85.69 o
  14   5  13       14.33       14.80     15.22 o
   1   6  13     1304.39     1287.00     25.67 o
   2   6  13     3914.81     3824.09     71.72 o
   3   6  13      272.22      275.75     12.02 o
   4   6  13      130.94      150.53     11.13 o
   5   6  13      130.02      129.66     10.55 o
   6   6  13       60.34       60.27     10.46 o
   7   6  13      250.98      234.45     11.94 o
   8   6  13     1281.90     1166.85     30.43 o
   9   6  13      992.26      937.99     28.25 o
  10   6  13       70.09       70.05     10.83 o
  11   6  13       29.21       26.56     12.22 o
  12   6  13     2255.40     2280.69     92.39 o
  13   6  13      174.31      168.25     14.06 o
   0   7  13     2506.35     2536.32     82.52 o
   1   7  13     1059.60     1045.83     26.58 o
   2   7  13       65.38       85.67     10.16 o
   3   7  13      698.70      666.56     21.46 o
   4   7  13       21.73       29.28     10.78 o
   5   7  13     3793.67     3819.22     86.50 o
   6   7  13        1.36       -7.11      9.17 o
   7   7  13      285.05      254.61     12.40 o
   8   7  13      394.81      393.31     16.52 o
   9   7  13     1149.14     1153.54     36.87 o
  10   7  13      918.27      911.52     32.47 o
  11   7  13      791.96      801.56     37.89 o
   1   8  13      275.84      322.67     17.30 o
   2   8  13     1052.50     1097.90     34.87 o
   3   8  13      241.04      242.30     13.35 o
   4   8  13      457.56      487.93     18.44 o
   5   8  13       12.00       25.30      9.12 o
   6   8  13     1572.58     1495.69     42.86 o
   7   8  13      553.23      576.69     19.38 o
   0   0  14     1505.56     1851.50    113.84 o
   2   0  14     4180.01     4642.57    166.71 o
   4   0  14     4922.22     5320.55    313.68 o
   6   0  14     1554.91     1344.31     89.34 o
   8   0  14     4198.85     3718.76    194.85 o
  10   0  14     1834.93     1423.69     88.00 o
   1   1  14      654.81      721.74     27.85 o
   2   1  14      593.26      657.35     27.08 o
   3   1  14     2891.62     3362.28    107.67 o
   4   1  14     2311.05     2364.49     79.62 o
   5   1  14     1248.11     1243.98     56.74 o
   6   1  14     1706.32     1614.53     67.16 o
   7   1  14     2868.18     2399.01    117.72 o
   8   1  14     1525.93     1285.33     59.06 o
   9   1  14      154.69      141.92     27.93 o
  10   1  14      274.63      216.08     34.11 o
  11   1  14      699.54      559.83     47.00 o
  12   1  14      100.13      100.49     36.39 o
  14   1  14     1574.47     1498.41    131.36 o
  15   1  14     1463.69     1328.41    116.55 o
  16   1  14      760.72      717.97     67.61 o
   0   2  14     8460.09     9319.02    356.32 o
   1   2  14      474.73      557.20     23.38 o
   2   2  14      624.45      684.61     27.23 o
   3   2  14       57.51       90.04     14.71 o
   4   2  14     2698.44     2706.86     86.91 o
   5   2  14      149.56      151.46     22.20 o
   6   2  14        5.66       14.00     21.00 o
   7   2  14      278.26      258.43     17.13 o
   8   2  14      227.90      227.97     24.45 o
   9   2  14      104.53      102.17     27.41 o
  10   2  14     2785.34     2444.78    135.83 o
  11   2  14       61.35       30.02     23.33 o
  12   2  14      456.92      389.95     33.48 o
  13   2  14      287.04      252.58     28.76 o
  14   2  14     1622.06     1502.91    132.65 o
  15   2  14       33.00       20.61     28.98 o
  16   2  14     1382.21     1240.84    106.25 o
   1   3  14      182.53      202.55     17.77 o
   2   3  14      528.07      577.68     26.51 o
   3   3  14     1293.21     1310.71     46.42 o
   4   3  14     1268.94     1215.09     41.07 o
   5   3  14     1054.38     1022.24     27.97 o
   6   3  14     1437.23     1342.09     41.47 o
   7   3  14     1795.07     1684.25     49.83 o
   8   3  14      432.13      400.53     24.78 o
   9   3  14      839.16      743.71     39.53 o
  10   3  14      525.23      397.16     31.76 o
  11   3  14      611.55      537.77     48.09 o
  12   3  14     2330.89     2120.16    118.03 o
  13   3  14       64.55       54.28     23.54 o
  14   3  14     1424.65     1345.40     88.70 o
  15   3  14      803.85      744.37     70.83 o
  16   3  14      626.12      511.27     50.87 o
   0   4  14     2565.71     2593.67     74.81 o
   1   4  14      112.25      134.99     10.76 o
   2   4  14     1099.09     1147.70     27.79 o
   3   4  14      583.85      616.46     18.57 o
   4   4  14      753.86      748.09     22.21 o
   5   4  14     1130.79     1053.51     27.49 o
   6   4  14     2730.05     2494.35     57.70 o
   7   4  14       71.23       46.43     12.96 o
   8   4  14     3044.36     2933.30     89.62 o
   9   4  14       50.95       24.03     14.47 o
  10   4  14      152.39      106.91     22.41 o
  11   4  14      295.34      298.70     22.22 o
  12   4  14      322.91      302.86     21.51 o
  13   4  14      381.02      336.14     40.68 o
  14   4  14      783.83      723.35     41.11 o
  15   4  14       33.08       29.51     12.49 o
   1   5  14      287.44      291.68     12.37 o
   2   5  14      285.92      302.20     12.64 o
   3   5  14      717.60      739.03     21.70 o
   4   5  14     1910.71     1900.50     42.09 o
   5   5  14      271.39      284.38     12.71 o
   6   5  14     1987.39     1883.09     44.55 o
   7   5  14      412.90      371.75     19.14 o
   8   5  14       59.91       56.16     12.22 o
   9   5  14     1027.63      970.67     33.75 o
  10   5  14      898.16      855.32     34.75 o
  11   5  14     1860.59     1893.33     62.58 o
  12   5  14      640.72      629.79     32.51 o
  13   5  14      123.86      113.37     16.42 o
  14   5  14      644.55      640.59     38.37 o
   0   6  14     2405.63     2451.50     63.26 o
   1   6  14      594.12      624.21     17.57 o
   2   6  14      313.37      315.61     12.02 o
   3   6  14     1099.91     1100.33     26.39 o
   4   6  14     1292.66     1246.91     32.62 o
   5   6  14       10.33       -1.98      9.90 o
   6   6  14       89.30       90.36     10.94 o
   7   6  14      821.03      715.16     23.64 o
   8   6  14      273.92      262.58     15.95 o
   9   6  14      118.49      124.63     15.55 o
  10   6  14     3377.85     3297.62    126.66 o
  11   6  14     1370.45     1359.35     57.78 o
  12   6  14     1014.55     1080.38     46.59 o
   1   7  14      241.16      254.26     11.44 o
   2   7  14      285.92      309.85     12.43 o
   3   7  14     1486.81     1520.34     37.53 o
   4   7  14       47.93       41.12      9.07 o
   5   7  14      146.92      149.82     10.28 o
   6   7  14      110.65      112.36     11.23 o
   7   7  14     2707.18     2587.23     75.19 o
   8   7  14     1558.70     1478.07     44.41 o
   9   7  14      314.16      384.94     18.70 o
   0   8  14      186.68      155.46     14.13 o
   1   8  14       92.35       97.68      9.95 o
   2   8  14      363.99      372.48     16.88 o
   3   8  14      421.14      431.97     17.75 o
   4   8  14      841.21      808.89     24.72 o
   5   8  14     1038.73     1058.28     29.00 o
   6   8  14      606.43      608.08     22.25 o
   2   0  15     1113.72     1220.13     55.19 o
   4   0  15     1919.46     2245.39    132.72 o
   6   0  15    10188.79     9805.20    353.62 o
   8   0  15      750.07      713.15     58.92 o
  10   0  15     1520.32     1324.03     83.59 o
   0   1  15      718.40      863.68     45.37 o
   1   1  15      631.32      786.55     32.03 o
   2   1  15      565.84      649.44     29.18 o
   3   1  15      117.55      159.57     19.83 o
   4   1  15      943.76     1040.01     53.54 o
   5   1  15     1793.76     1889.81     51.07 o
   6   1  15      233.52      252.49     17.85 o
   7   1  15      175.84      176.50     16.69 o
   8   1  15     2768.04     2439.03     79.22 o
   9   1  15     1880.71     1656.32     71.29 o
  10   1  15     1301.65     1090.89     57.56 o
  11   1  15      142.57      160.70     39.82 o
  12   1  15      134.72      136.98     36.85 o
   1   2  15      767.44      911.02     37.37 o
   2   2  15     2814.99     3047.71     93.28 o
   3   2  15       49.60       69.04     11.25 o
   4   2  15      759.31      829.53     23.88 o
   5   2  15      190.46      230.56     13.91 o
   6   2  15      729.76      752.33     26.84 o
   7   2  15      304.55      297.70     20.57 o
   8   2  15     2406.15     2230.67     82.84 o
   9   2  15       41.56        5.17     23.18 o
  10   2  15       59.86       48.28     29.77 o
  11   2  15      196.98      177.85     30.95 o
  12   2  15     3190.09     3046.33    156.89 o
  13   2  15      512.94      432.85     45.72 o
  14   2  15     4058.19     3885.42    341.92 o
  15   2  15      319.05      291.05     39.28 o
   0   3  15     1956.94     2137.61     62.91 o
   1   3  15      370.93      408.02     14.77 o
   2   3  15      366.46      373.22     13.37 o
   3   3  15     2753.36     2833.59     54.93 o
   4   3  15     1231.17     1275.61     30.74 o
   5   3  15     2469.67     2462.77     56.42 o
   6   3  15      450.01      433.53     19.02 o
   7   3  15     1217.87     1058.80     38.45 o
   8   3  15     1013.12      926.01     39.19 o
   9   3  15      948.76      875.90     52.52 o
  10   3  15     1474.42     1395.93     72.27 o
  11   3  15       87.67       34.22     26.11 o
  12   3  15      402.99      373.90     36.09 o
  13   3  15      864.11      830.90     65.17 o
  14   3  15      293.94      235.76     27.85 o
  15   3  15       79.99       86.93     21.89 o
   1   4  15      606.71      639.52     19.66 o
   2   4  15      422.90      408.93     16.50 o
   3   4  15       19.26       19.44      9.62 o
   4   4  15     1888.20     1806.70     37.93 o
   5   4  15      272.77      273.51     13.69 o
   6   4  15     3769.93     3618.81     81.39 o
   7   4  15      399.92      350.81     18.32 o
   8   4  15      206.20      221.03     21.31 o
   9   4  15      722.44      707.42     45.02 o
  10   4  15     1669.23     1540.38     82.61 o
  11   4  15      142.36      110.79     34.96 o
  12   4  15      279.54      217.60     32.20 o
  13   4  15      106.53       50.23     23.70 o
  14   4  15      193.45      154.74     26.08 o
   0   5  15      546.40      613.26     25.40 o
   1   5  15      494.73      489.93     15.83 o
   2   5  15      851.62      869.96     23.23 o
   3   5  15     1369.49     1359.94     35.61 o
   4   5  15      588.81      596.57     19.98 o
   5   5  15       72.73       59.20      9.65 o
   6   5  15      502.78      471.77     22.10 o
   7   5  15       89.98       72.86     13.36 o
   8   5  15      595.42      585.43     27.04 o
   9   5  15     1492.23     1510.08     58.66 o
  10   5  15     1610.58     1601.99     72.70 o
  11   5  15       71.76       53.76     19.05 o
  12   5  15      823.56      832.82     38.62 o
   1   6  15     1062.13     1065.38     26.57 o
   2   6  15     2801.21     2828.39     57.63 o
   3   6  15      214.38      214.23     11.06 o
   4   6  15      606.40      643.17     18.83 o
   5   6  15      515.40      525.29     18.27 o
   6   6  15      508.00      525.23     19.53 o
   7   6  15     1160.01     1063.61     33.74 o
   8   6  15     1450.83     1526.34     50.06 o
   9   6  15       23.84       24.19      9.61 o
  10   6  15       76.03       84.29     13.80 o
  11   6  15        5.75        3.81     10.95 o
   0   7  15     1335.31     1457.50     55.26 o
   1   7  15      449.96      470.25     18.34 o
   2   7  15     1463.42     1510.35     36.74 o
   3   7  15       12.07       12.60      9.46 o
   4   7  15      115.41      127.56      9.75 o
   5   7  15     2274.04     2263.81     69.92 o
   6   7  15      199.36      234.61     20.67 o
   7   7  15      498.61      495.90     18.79 o
   8   7  15       63.14       64.05      7.89 o
   1   8  15      179.88      175.63      8.99 o
   2   8  15      702.68      676.37     21.42 o
   0   0  16     6395.59     7993.48    320.36 o
   2   0  16     2869.14     3414.91     95.59 o
   4   0  16     4421.08     4728.72    190.65 o
   6   0  16     3641.52     3611.97    133.96 o
   8   0  16    10583.78     9340.53    365.43 o
  10   0  16      189.27      160.83     40.49 o
   1   1  16     3680.11     4405.81     84.83 o
   2   1  16      170.92      232.28     10.98 o
   3   1  16     3127.79     3646.30     80.77 o
   4   1  16     2882.94     3095.45     81.79 o
   5   1  16     2986.17     2977.79     81.29 o
   6   1  16     1777.38     1751.78     55.10 o
   7   1  16     1008.01     1033.01     36.18 o
   8   1  16      170.37      164.15     17.72 o
   9   1  16       67.08       72.11     27.69 o
  10   1  16      186.93      199.19     34.31 o
  11   1  16       68.58       74.77     37.20 o
  12   1  16      770.08      701.87     63.21 o
  13   1  16      555.82      426.92     67.61 o
   0   2  16     6279.10     7277.58    195.77 o
   1   2  16     1115.05     1323.64     30.18 o
   2   2  16      453.07      517.16     16.50 o
   3   2  16      227.56      279.27     13.83 o
   4   2  16      926.16     1002.94     29.49 o
   5   2  16      438.24      478.01     20.56 o
   6   2  16      379.94      376.78     18.79 o
   7   2  16      203.31      198.06     16.68 o
   8   2  16      223.19      232.87     22.84 o
   9   2  16        9.00       18.92     23.63 o
  10   2  16      954.50      825.45     78.22 o
  11   2  16      156.39      151.78     39.60 o
   1   3  16     2979.32     3212.18     66.97 o
   2   3  16      183.96      199.45     11.06 o
   3   3  16       52.93       67.78     11.23 o
   4   3  16     1104.20     1158.47     30.92 o
   5   3  16      136.88      147.37     11.98 o
   6   3  16      573.45      562.66     23.92 o
   7   3  16     2716.89     2543.77     81.41 o
   8   3  16      412.98      344.40     23.28 o
   9   3  16      996.89      902.09     70.62 o
  10   3  16      239.63      190.34     25.20 o
  11   3  16      349.01      306.25     32.72 o
  12   3  16     1507.85     1329.18     88.93 o
  13   3  16      159.51      131.66     29.94 o
  14   3  16      745.77      624.95     61.49 o
   0   4  16      577.58      597.26     27.05 o
   1   4  16      614.96      631.18     19.73 o
   2   4  16     1053.52     1078.18     29.07 o
   3   4  16      381.07      422.80     15.07 o
   4   4  16     1466.40     1561.04     39.94 o
   5   4  16       46.03       50.09     12.16 o
   6   4  16      815.95      818.27     27.70 o
   7   4  16       62.21       53.09     11.93 o
   8   4  16     2584.53     2497.40    128.67 o
   9   4  16      130.82       83.22     27.45 o
  10   4  16      564.35      496.91     34.52 o
  11   4  16        5.50      -49.31     50.87 o
  12   4  16      202.78      206.32     27.95 o
  13   4  16      133.17      133.51     36.38 o
   1   5  16      935.51      954.81     25.71 o
   2   5  16      610.94      609.19     19.87 o
   3   5  16     1506.00     1512.01     37.57 o
   4   5  16     2691.25     2759.42     64.83 o
   5   5  16     1175.91     1222.14     35.56 o
   6   5  16      120.06      137.50     17.92 o
   7   5  16      952.40      984.31     39.20 o
   8   5  16        4.90      -14.22     14.22 o
   9   5  16      299.09      298.18     22.62 o
  10   5  16      732.12      735.60     42.89 o
  11   5  16     1110.11     1111.52     60.18 o
   0   6  16     7099.91     7545.47    233.67 o
   1   6  16      882.19      977.17     25.10 o
   2   6  16      782.24      838.34     23.33 o
   3   6  16      865.15      917.05     23.87 o
   4   6  16      873.35      940.49     34.39 o
   5   6  16      389.01      377.67     21.01 o
   6   6  16      231.60      235.36     18.14 o
   7   6  16      164.18      167.62     12.25 o
   8   6  16      397.67      373.59     18.74 o
   9   6  16        9.32       -1.03     12.90 o
   1   7  16       41.00       42.92      8.75 o
   2   7  16     1223.42     1240.72     33.29 o
   3   7  16      842.00      903.75     29.49 o
   4   7  16       10.68        9.19      9.60 o
   5   7  16      233.91      247.41     14.35 o
   6   7  16       45.96       40.56      8.69 o
   2   0  17     1532.58     1876.76     68.14 o
   4   0  17     1365.95     1498.49     70.04 o
   6   0  17     5255.57     5146.91    189.03 o
   8   0  17      612.47      551.65     42.45 o
  10   0  17      632.99      585.18     62.33 o
  12   0  17     1640.82     1320.68    128.78 o
   0   1  17      674.27      879.87     31.74 o
   1   1  17     2103.66     2661.75     54.47 o
   2   1  17      245.48      321.98     14.17 o
   3   1  17      952.20     1150.83     33.00 o
   4   1  17      165.63      195.36     16.00 o
   5   1  17      787.57      891.75     31.04 o
   6   1  17     1168.96     1127.02     40.24 o
   7   1  17      254.21      259.21     19.74 o
   8   1  17     1770.77     1675.68     56.26 o
   9   1  17      547.54      579.12     30.39 o
  10   1  17     1410.24     1255.92     65.22 o
  11   1  17       50.27       13.58     26.72 o
  12   1  17      219.57      160.98     47.65 o
  13   1  17      582.11      419.19     62.46 o
   1   2  17      312.49      376.69     14.54 o
   2   2  17      304.96      404.93     16.09 o
   3   2  17      185.72      215.91     12.38 o
   4   2  17      689.11      751.38     24.99 o
   5   2  17      859.88      932.50     32.32 o
   6   2  17      269.67      289.34     19.16 o
   7   2  17      622.00      582.95     26.14 o
   8   2  17     2033.27     1889.92     61.10 o
   9   2  17      120.38       75.35     23.43 o
  10   2  17       16.57       10.27     23.69 o
  11   2  17      139.67      110.11     50.87 o
  12   2  17     2725.64     2497.77    223.44 o
  13   2  17      110.26       63.75     35.42 o
   0   3  17      279.88      327.76     18.64 o
   1   3  17      737.44      726.90     25.11 o
   2   3  17      314.67      360.32     17.10 o
   3   3  17       98.41      117.24     12.31 o
   4   3  17       73.11       92.18     11.38 o
   5   3  17      724.95      741.51     27.26 o
   6   3  17      456.08      421.70     20.60 o
   7   3  17       11.04       11.83     16.13 o
   8   3  17      775.57      799.41     33.01 o
   9   3  17      477.43      472.33     42.40 o
  10   3  17     1064.04      952.79     94.33 o
  11   3  17      122.90       49.58     45.72 o
  12   3  17      171.79       72.76     41.21 o
  13   3  17     1022.81      853.20     98.52 o
   1   4  17      177.58      209.41     12.32 o
   2   4  17      176.17      196.71     14.02 o
   3   4  17       27.06       22.56     12.31 o
   4   4  17      864.21      920.93     28.93 o
   5   4  17       90.49       77.80     13.41 o
   6   4  17     1574.27     1535.17     46.07 o
   7   4  17       70.73       24.86     18.76 o
   8   4  17      597.75      546.95     43.37 o
   9   4  17      470.18      433.07     27.79 o
  10   4  17      767.34      761.24     52.55 o
  11   4  17      391.58      348.29     33.08 o
   0   5  17      942.12     1023.44     39.09 o
   1   5  17     1360.59     1414.78     34.31 o
   2   5  17      700.34      751.38     22.43 o
   3   5  17     1327.89     1410.11     41.97 o
   4   5  17     1264.87     1255.08     39.82 o
   5   5  17      579.75      551.08     23.27 o
   6   5  17      119.45       97.66     14.99 o
   7   5  17       93.50       70.71     15.40 o
   8   5  17      470.12      475.92     29.19 o
   9   5  17      175.68      148.34     16.19 o
  10   5  17     1047.28     1062.26     44.22 o
   1   6  17      395.47      437.27     17.33 o
   2   6  17     1706.03     1752.73     54.94 o
   3   6  17       56.24       62.79     11.12 o
   4   6  17      490.80      532.72     20.66 o
   5   6  17      331.64      332.93     15.76 o
   6   6  17      488.17      483.63     22.91 o
   7   6  17      166.60      181.20     13.78 o
   0   7  17     1504.38     1602.08     64.87 o
   1   7  17      486.58      526.92     20.53 o
   2   7  17      566.10      596.70     23.14 o
   0   0  18     2613.03     3176.24    119.48 o
   2   0  18     1655.12     2090.95     72.05 o
   4   0  18     1437.77     1661.85     84.67 o
   6   0  18     2278.75     2249.78     96.09 o
   8   0  18     2361.99     2388.21    111.58 o
  10   0  18      881.46      838.44     49.40 o
  12   0  18      702.49      613.66     72.12 o
   1   1  18     1464.79     1674.86     38.44 o
   2   1  18      513.24      669.54     24.57 o
   3   1  18     1043.24     1268.80     37.96 o
   4   1  18     1078.71     1223.20     40.39 o
   5   1  18     1372.06     1597.90     51.22 o
   6   1  18     1133.56     1191.80     43.78 o
   7   1  18     1262.67     1342.78     44.35 o
   8   1  18       70.10      102.07     17.64 o
   9   1  18      196.42      206.20     19.47 o
  10   1  18      454.70      438.20     24.46 o
  11   1  18      655.85      577.03     33.42 o
  12   1  18      295.79      208.63     42.50 o
   0   2  18      703.66      833.29     33.34 o
   1   2  18        2.50       27.49     10.58 o
   2   2  18      575.62      642.89     21.55 o
   3   2  18      867.87      908.99     28.98 o
   4   2  18      392.10      513.41     21.93 o
   5   2  18       17.81       37.66     15.37 o
   6   2  18      202.45      229.62     17.50 o
   7   2  18       55.00       64.32     15.00 o
   8   2  18      845.52      874.52     34.70 o
   9   2  18      238.65      248.35     21.81 o
  10   2  18     4271.34     3985.40    177.24 o
  11   2  18       73.27       38.05     22.23 o
  12   2  18     1127.90      915.66     85.00 o
   1   3  18       41.45       51.26     11.61 o
   2   3  18      340.91      403.18     16.79 o
   3   3  18      189.06      215.22     12.22 o
   4   3  18      784.95      839.65     27.09 o
   5   3  18      181.62      188.94     14.66 o
   6   3  18      569.62      505.06     34.60 o
   7   3  18     2282.98     2259.18     71.86 o
   8   3  18      389.49      372.86     26.07 o
   9   3  18      285.10      303.16     63.87 o
  10   3  18      588.24      482.43     50.23 o
  11   3  18      831.10      846.16     94.98 o
   0   4  18      956.37      949.89     36.84 o
   1   4  18       28.34       25.95     11.03 o
   2   4  18      421.57      418.13     17.05 o
   3   4  18      172.82      179.25     13.93 o
   4   4  18     1309.09     1368.59     33.74 o
   5   4  18      677.34      671.67     28.80 o
   6   4  18      178.98      159.90     16.05 o
   7   4  18      165.56      170.93     23.72 o
   8   4  18      821.99      789.22     55.58 o
   9   4  18      302.13      269.99     34.20 o
  10   4  18      677.59      654.89     62.14 o
   1   5  18     1160.27     1214.09     38.40 o
   2   5  18      511.43      565.68     22.84 o
   3   5  18      776.08      815.38     29.51 o
   4   5  18     1574.24     1633.21     50.95 o
   5   5  18      626.83      622.49     26.42 o
   6   5  18      269.19      275.40     17.23 o
   7   5  18     1126.27     1113.06     40.60 o
   8   5  18       63.86       55.40     15.17 o
   0   6  18     3676.24     3874.01    176.93 o
   1   6  18       32.91       35.91      8.45 o
   2   6  18      276.63      265.60     13.46 o
   3   6  18      303.50      305.62     14.52 o
   4   6  18      599.60      641.71     28.06 o
   2   0  19     1219.34     1457.92     55.54 o
   4   0  19     1642.85     2034.29     86.63 o
   6   0  19     2318.25     2424.74    106.33 o
   8   0  19      194.17      179.15     25.93 o
  10   0  19      529.94      488.33     34.36 o
   0   1  19      789.57      877.21     35.62 o
   1   1  19      544.14      650.10     22.43 o
   2   1  19      616.15      766.29     25.35 o
   3   1  19      960.97     1082.97     32.66 o
   4   1  19      103.56      136.29     15.41 o
   5   1  19      759.42      891.84     32.01 o
   6   1  19      183.34      225.86     17.68 o
   7   1  19      348.06      328.29     19.96 o
   8   1  19      599.50      644.92     33.64 o
   9   1  19      524.41      595.10     27.80 o
  10   1  19     1580.17     1403.54     47.29 o
  11   1  19      351.80      296.43     24.99 o
   1   2  19       85.54      109.05      9.81 o
   2   2  19     1468.58     1712.30     44.20 o
   3   2  19      149.17      167.31     13.56 o
   4   2  19      404.81      443.79     21.14 o
   5   2  19      393.37      452.89     23.23 o
   6   2  19      358.47      401.54     21.61 o
   7   2  19      289.34      294.53     23.03 o
   8   2  19     1086.90     1102.23     40.68 o
   9   2  19      169.51      150.25     22.00 o
  10   2  19      245.74      233.94     34.65 o
   0   3  19     2025.12     2181.58     82.45 o
   1   3  19     1626.72     1756.23     44.57 o
   2   3  19      559.60      546.77     20.65 o
   3   3  19       13.30       -0.84     11.50 o
   4   3  19      170.89      179.35     13.79 o
   5   3  19     2358.13     2481.90     71.32 o
   6   3  19      956.29      963.53     34.86 o
   7   3  19      480.27      511.65     32.59 o
   8   3  19      252.18      225.91     24.91 o
   9   3  19     1288.83     1227.91     84.83 o
   1   4  19       38.63       37.75      9.38 o
   2   4  19      378.18      369.52     17.04 o
   3   4  19      387.47      378.45     27.14 o
   4   4  19     2103.11     2078.96     63.14 o
   5   4  19       23.91        6.08     12.14 o
   6   4  19     2024.23     2033.72     70.29 o
   7   4  19      194.96      165.23     14.72 o
   8   4  19     1065.65     1048.57     47.31 o
   0   5  19     2283.83     2404.91    107.22 o
   1   5  19      707.07      732.23     27.44 o
   2   5  19      444.94      461.19     18.00 o
   3   5  19      575.61      588.55     25.03 o
   4   5  19       33.98       19.99     10.95 o
   5   5  19       25.41       18.35     10.40 o
   0   0  20      296.66      284.36     32.49 o
   2   0  20     3939.44     4489.82    175.43 o
   4   0  20      976.28     1067.02     50.67 o
   6   0  20     1350.76     1471.50     72.73 o
   8   0  20      852.40      802.31     44.92 o
   1   1  20     1457.91     1582.36     42.19 o
   2   1  20      565.55      604.49     20.57 o
   3   1  20      456.22      506.61     21.49 o
   4   1  20     1053.40     1123.40     35.38 o
   5   1  20      130.87      165.05     16.08 o
   6   1  20      284.38      307.70     18.86 o
   7   1  20      590.35      567.67     26.68 o
   8   1  20      128.49      130.81     14.32 o
   9   1  20      158.37      141.16     13.00 o
   0   2  20     1919.59     1977.31     92.84 o
   1   2  20       71.78       58.44     11.13 o
   2   2  20      803.86      819.88     25.97 o
   3   2  20      195.03      203.89     12.61 o
   4   2  20      121.85      126.34     13.64 o
   5   2  20       67.61       55.82     13.11 o
   6   2  20     1828.44     1916.14     58.99 o
   7   2  20      400.51      332.79     18.91 o
   8   2  20       82.95       65.69     14.45 o
   1   3  20      379.24      414.04     23.69 o
   2   3  20      302.95      303.41     24.38 o
   3   3  20      497.48      500.31     20.27 o
   4   3  20      444.11      443.28     18.90 o
   5   3  20       97.00       72.74     11.75 o
   6   3  20      410.35      378.25     19.88 o
   7   3  20     1008.63     1017.84     45.76 o
   0   4  20     2181.65     2257.96    141.59 o
   1   4  20       21.10      -12.19     14.88 o
   2   4  20      446.55      468.93     28.41 o
   3   4  20      137.62      121.04     18.16 o
   4   4  20      771.31      787.74     27.95 o
   5   4  20      105.44       92.50     13.50 o
   2   0  21      412.41      422.59     36.23 o
   4   0  21     2146.67     2190.38     99.67 o
   6   0  21      313.09      263.45     24.42 o
   0   1  21     1851.61     1962.78    102.42 o
   1   1  21      657.55      642.52     31.73 o
   2   1  21      277.09      302.98     24.69 o
   3   1  21      568.54      565.83     25.90 o
   4   1  21       82.97       68.67      9.43 o
   5   1  21      258.86      239.43     14.68 o
   6   1  21       32.35        8.98     10.30 o
   1   2  21      246.46      217.07     20.10 o
   2   2  21     1836.69     1956.12     78.51 o
   3   2  21      271.52      214.64     15.04 o
   4   2  21      560.13      509.75     23.71 o
   5   2  21      164.48      140.64     11.99 o
   6   2  21      986.38      968.27     34.05 o
   0   3  21      300.59      289.76     33.90 o
   1   3  21      779.60      757.18     40.21 o
   2   3  21       68.16       41.25     16.82 o
   3   3  21      437.27      420.26     20.48 o
   0   0  22     1812.55     2339.37    206.70 o
   2   0  22      627.26      614.47     49.05 o
   1   1  22      590.03      554.78     32.62 o
   2   1  22       91.48       79.32     19.42 o
 
